# Supplementary material for: 3-(4-Chloro­phenyl­sulfin­yl)-2,4,7-tri­meth­yl-1-benzo­furan
Source: Acta Crystallogr Sect E Struct Rep Online. 2013 Aug 3;69(Pt 9):o1383. doi: 10.1107/S160053681302117X (PMC3884416; doi:10.1107/S160053681302117X)
Supplement: Supplementary file 1 [file e-69-o1383-sup1.cif]

##############################################################################
#                                                                            #
# This CIF contains the data in a paper accepted for publication in          #
# Acta Crystallographica Section E. It conforms to the requirements of       #
# Notes for Authors for Acta Crystallographica Section E, and has been       #
# peer reviewed under the auspices of the IUCr Commission on Journals.       #
#                                                                            #
# Full details of the Crystallographic Information File format               #
# are given in the paper "The Crystallographic Information File (CIF):       #
# a New Standard Archive File for Crystallography" by S. R. Hall, F. H.      #
# Allen and I. D. Brown [Acta Cryst. (1991), A47, 655-685].                  #
#                                                                            #
# The current version of the core CIF dictionary is obtainable from          #
# ftp://ftp.iucr.org/pub/cif_core.dic.                                       #
#                                                                            #
# Software is freely available for graphical display of the structure(s)     #
# in this CIF. For information consult the CIF software page                 #
# http://www.iucr.org/resources/cif/software.                                #
#                                                                            #
# This file may be used for bona fide research purposes within the           #
# scientific community so long as proper attribution is given to the journal # 
# article from which it was obtained.                                        #
#                                                                            #
##############################################################################
data_I
_audit_creation_method     'form.cif (version 2.0)'
_journal_data_validation_number     ?
_journal_date_recd_electronic     2013-07-08
_journal_date_accepted     2013-07-30
_journal_name_full     'Acta Crystallographica, Section E'
_journal_year     2013
_journal_volume     69
_journal_issue      9
_journal_page_first     o1383
_journal_page_last     o1383
_journal_paper_category     QO
_journal_paper_doi     10.1107/S160053681302117X
_journal_coeditor_code     PK2491
_publ_contact_author_name     'Prof. Uk Lee'
_publ_contact_author_address
;
 Department of Chemistry, Pukyong National University, 599-1 Daeyeon 3-dong
 Nam-gu, Busan 608-737, Republic of Korea
;
_publ_contact_author_email     'uklee@pknu.ac.kr'
_publ_contact_author_fax     '+82-51-629-5583'
_publ_contact_author_phone     '+82-51-629-5596'
_publ_section_title
;
3-(4-Chlorophenylsulfinyl)-2,4,7-trimethyl-1-benzofuran
;
loop_
    _publ_author_name
    _publ_author_address
    'Choi, Hong Dae'
;
 Department of Chemistry, Dongeui University, San 24 Kaya-dong
 Busanjin-gu, Busan 614-714, Republic of Korea
;
    'Seo, Pil Ja'
;
 Department of Chemistry, Dongeui University, San 24 Kaya-dong
 Busanjin-gu, Busan 614-714, Republic of Korea
;
    'Lee, Uk'
;
 Department of Chemistry, Pukyong National University,
 599-1 Daeyeon 3-dong
 Nam-gu, Busan 608-737, Republic of Korea
;
_publ_section_synopsis     .
_chemical_name_systematic
;
3-(4-Chlorophenylsulfinyl)-2,4,7-trimethyl-1-benzofuran
;
_chemical_name_common     ?
_chemical_formula_moiety     'C17 H15 Cl O2 S'
_chemical_formula_sum     'C17 H15 Cl O2 S'
_chemical_formula_iupac     'C17 H15 Cl O2 S'
_chemical_formula_weight     318.80
_chemical_melting_point_gt     432
_chemical_melting_point_lt     433
_symmetry_cell_setting     triclinic
_symmetry_space_group_name_H-M     'P -1'
_symmetry_space_group_name_Hall     '-P 1'
loop_
    _symmetry_equiv_pos_as_xyz
    'x, y, z'
    '-x, -y, -z'
_cell_length_a     6.043(2)
_cell_length_b     11.716(4)
_cell_length_c     12.217(5)
_cell_angle_alpha     117.99(2)
_cell_angle_beta     92.00(2)
_cell_angle_gamma     97.42(2)
_cell_volume     752.9(5)
_cell_formula_units_Z     2
_cell_measurement_reflns_used     4880
_cell_measurement_theta_min     3.34
_cell_measurement_theta_max     28.47
_cell_measurement_temperature     173(2)
_exptl_crystal_description     'block'
_exptl_crystal_colour     'colourless'
_exptl_crystal_size_max     0.307
_exptl_crystal_size_mid     0.235
_exptl_crystal_size_min     0.166
_exptl_crystal_density_diffrn     1.406
_exptl_crystal_density_meas     ?
_exptl_crystal_density_method     'not measured'
_exptl_crystal_F_000     332
_exptl_absorpt_coefficient_mu     0.393
_exptl_absorpt_correction_type     multi-scan
_exptl_absorpt_process_details     '(<i>SADABS</i>; Bruker, 2009)'
_exptl_absorpt_correction_T_min     0.633
_exptl_absorpt_correction_T_max     0.746
_exptl_special_details
;
;
_diffrn_ambient_temperature     173(2)
_diffrn_radiation_type     MoK\a
_diffrn_radiation_wavelength     0.71073
_diffrn_radiation_source     'rotating anode'
_diffrn_radiation_monochromator     'graphite multilayer'
_diffrn_measurement_device_type     'Bruker SMART APEXII CCD'
_diffrn_measurement_method     '\f and \w scans'
_diffrn_detector_area_resol_mean     10.0
_diffrn_reflns_number     12137
_diffrn_reflns_av_R_equivalents     0.0355
_diffrn_reflns_av_sigmaI/netI     0.0311
_diffrn_reflns_theta_min     1.90
_diffrn_reflns_theta_max     27.00
_diffrn_reflns_theta_full     27.00
_diffrn_measured_fraction_theta_max     0.970
_diffrn_measured_fraction_theta_full     0.970
_diffrn_reflns_limit_h_min     -7
_diffrn_reflns_limit_h_max     7
_diffrn_reflns_limit_k_min     -14
_diffrn_reflns_limit_k_max     14
_diffrn_reflns_limit_l_min     -15
_diffrn_reflns_limit_l_max     15
_diffrn_standards_number     0
_diffrn_standards_interval_count     .
_diffrn_standards_interval_time     .
_diffrn_standards_decay_%     ?
_refine_special_details
;
 Refinement of F^2^ against ALL reflections.  The weighted R-factor wR and
 goodness of fit S are based on F^2^, conventional R-factors R are based
 on F, with F set to zero for negative F^2^. The threshold expression of
 F^2^ > 2sigma(F^2^) is used only for calculating R-factors(gt) etc. and is
 not relevant to the choice of reflections for refinement.  R-factors based
 on F^2^ are statistically about twice as large as those based on F, and R-
 factors based on ALL data will be even larger.
;
_reflns_number_total     3192
_reflns_number_gt     2515
_reflns_threshold_expression     I>2\s(I)
_refine_ls_structure_factor_coef     Fsqd
_refine_ls_matrix_type     full
_refine_ls_R_factor_all     0.0549
_refine_ls_R_factor_gt     0.0401
_refine_ls_wR_factor_gt     0.1130
_refine_ls_wR_factor_ref     0.1278
_refine_ls_goodness_of_fit_ref     1.119
_refine_ls_restrained_S_all     1.119
_refine_ls_number_reflns     3192
_refine_ls_number_parameters     193
_refine_ls_number_restraints     0
_refine_ls_hydrogen_treatment     constr
_refine_ls_weighting_scheme     calc
_refine_ls_weighting_details
         'calc w=1/[\s^2^(Fo^2^)+(0.0707P)^2^+0.1680P] where P=(Fo^2^+2Fc^2^)/3'
_atom_sites_solution_hydrogens     difmap
_atom_sites_solution_primary     direct
_atom_sites_solution_secondary     difmap
_refine_ls_shift/su_max     0.000
_refine_ls_shift/su_mean     0.000
_refine_diff_density_max     0.479
_refine_diff_density_min     -0.551
_refine_ls_extinction_method     none
_refine_ls_extinction_coef     ?
loop_
    _atom_type_symbol
    _atom_type_description
    _atom_type_scat_dispersion_real
    _atom_type_scat_dispersion_imag
    _atom_type_scat_source
    'C' 'C' 0.0033 0.0016
                         'International Tables Vol C Tables 4.2.6.8 and 6.1.1.4'
    'H' 'H' 0.0000 0.0000
                         'International Tables Vol C Tables 4.2.6.8 and 6.1.1.4'
    'O' 'O' 0.0106 0.0060
                         'International Tables Vol C Tables 4.2.6.8 and 6.1.1.4'
    'S' 'S' 0.1246 0.1234
                         'International Tables Vol C Tables 4.2.6.8 and 6.1.1.4'
    'Cl' 'Cl' 0.1484 0.1585
                         'International Tables Vol C Tables 4.2.6.8 and 6.1.1.4'
_computing_data_collection     '<i>APEX2</i> (Bruker, 2009)'
_computing_cell_refinement     '<i>SAINT</i> (Bruker, 2009)'
_computing_data_reduction     '<i>SAINT</i> (Bruker, 2009)'
_computing_structure_solution     '<i>SHELXS97</i> (Sheldrick, 2008)'
_computing_structure_refinement     '<i>SHELXL97</i> (Sheldrick, 2008)'
_computing_molecular_graphics
;
<i>ORTEP-3</i> for Windows
(Farrugia, 2012) and <i>DIAMOND</i> (Brandenburg, 1998)
;
_computing_publication_material     '<i>SHELXL97</i> (Sheldrick, 2008)'
loop_
    _atom_site_type_symbol
    _atom_site_label
    _atom_site_fract_x
    _atom_site_fract_y
    _atom_site_fract_z
    _atom_site_U_iso_or_equiv
    _atom_site_adp_type
    _atom_site_calc_flag
    _atom_site_refinement_flags
    _atom_site_occupancy
    _atom_site_symmetry_multiplicity
    _atom_site_disorder_assembly
    _atom_site_disorder_group
    Cl Cl1 0.57368(11) -0.03761(6) 0.34385(5) 0.0487(2) Uani d . 1 2 . .
    S S1 0.33471(8) 0.22715(5) 0.02081(5) 0.03169(17) Uani d . 1 2 . .
    O O1 0.7881(2) 0.53758(12) 0.14079(13) 0.0322(3) Uani d . 1 2 . .
    O O2 0.0894(2) 0.22965(15) 0.02338(16) 0.0456(4) Uani d . 1 2 . .
    C C1 0.4952(3) 0.38358(17) 0.10912(18) 0.0276(4) Uani d . 1 2 . .
    C C2 0.5111(3) 0.48591(18) 0.23757(18) 0.0294(4) Uani d . 1 2 . .
    C C3 0.3881(4) 0.5125(2) 0.3376(2) 0.0366(5) Uani d . 1 2 . .
    C C4 0.4708(5) 0.6281(2) 0.4462(2) 0.0471(6) Uani d . 1 2 . .
    H H4 0.3926 0.6495 0.5176 0.057 Uiso calc R 1 2 . .
    C C5 0.6598(4) 0.7135(2) 0.4561(2) 0.0475(6) Uani d . 1 2 . .
    H H5 0.7066 0.7902 0.5337 0.057 Uiso calc R 1 2 . .
    C C6 0.7820(4) 0.69163(19) 0.3584(2) 0.0392(5) Uani d . 1 2 . .
    C C7 0.6962(3) 0.57630(18) 0.25069(19) 0.0313(4) Uani d . 1 2 . .
    C C8 0.6624(3) 0.42057(17) 0.05637(18) 0.0290(4) Uani d . 1 2 . .
    C C9 0.1778(4) 0.4253(2) 0.3290(2) 0.0486(6) Uani d . 1 2 . .
    H H9A 0.0852 0.3988 0.2509 0.073 Uiso calc R 1 2 . .
    H H9B 0.0943 0.4726 0.3997 0.073 Uiso calc R 1 2 . .
    H H9C 0.2157 0.3474 0.3308 0.073 Uiso calc R 1 2 . .
    C C10 0.9885(4) 0.7807(2) 0.3643(2) 0.0527(7) Uani d . 1 2 . .
    H H10A 1.0121 0.8601 0.4455 0.079 Uiso calc R 1 2 . .
    H H10B 0.9702 0.8046 0.2980 0.079 Uiso calc R 1 2 . .
    H H10C 1.1185 0.7357 0.3530 0.079 Uiso calc R 1 2 . .
    C C11 0.7331(4) 0.36120(19) -0.06862(19) 0.0343(5) Uani d . 1 2 . .
    H H11A 0.8690 0.3239 -0.0681 0.051 Uiso calc R 1 2 . .
    H H11B 0.7646 0.4281 -0.0952 0.051 Uiso calc R 1 2 . .
    H H11C 0.6132 0.2917 -0.1266 0.051 Uiso calc R 1 2 . .
    C C12 0.4109(3) 0.15774(17) 0.11811(17) 0.0270(4) Uani d . 1 2 . .
    C C13 0.6311(3) 0.17380(19) 0.1672(2) 0.0323(4) Uani d . 1 2 . .
    H H13 0.7474 0.2259 0.1523 0.039 Uiso calc R 1 2 . .
    C C14 0.6813(3) 0.1143(2) 0.2374(2) 0.0355(5) Uani d . 1 2 . .
    H H14 0.8307 0.1269 0.2728 0.043 Uiso calc R 1 2 . .
    C C15 0.5108(4) 0.03655(18) 0.25513(18) 0.0319(5) Uani d . 1 2 . .
    C C16 0.2927(4) 0.01659(19) 0.20341(19) 0.0339(5) Uani d . 1 2 . .
    H H16 0.1778 -0.0391 0.2147 0.041 Uiso calc R 1 2 . .
    C C17 0.2428(3) 0.07844(19) 0.13485(18) 0.0312(4) Uani d . 1 2 . .
    H H17 0.0932 0.0660 0.0997 0.037 Uiso calc R 1 2 . .
loop_
    _atom_site_aniso_label
    _atom_site_aniso_U_11
    _atom_site_aniso_U_22
    _atom_site_aniso_U_33
    _atom_site_aniso_U_12
    _atom_site_aniso_U_13
    _atom_site_aniso_U_23
    Cl1 0.0644(4) 0.0447(3) 0.0454(3) 0.0075(3) -0.0040(3) 0.0294(3)
    S1 0.0320(3) 0.0291(3) 0.0334(3) -0.00004(19) -0.0040(2) 0.0162(2)
    O1 0.0341(8) 0.0262(7) 0.0362(8) 0.0016(5) 0.0023(6) 0.0159(6)
    O2 0.0290(8) 0.0526(9) 0.0651(11) -0.0005(7) -0.0084(7) 0.0389(9)
    C1 0.0292(10) 0.0255(9) 0.0304(10) 0.0061(7) 0.0021(8) 0.0151(8)
    C2 0.0321(10) 0.0272(9) 0.0318(10) 0.0088(8) 0.0022(8) 0.0158(8)
    C3 0.0411(12) 0.0387(11) 0.0367(11) 0.0166(9) 0.0097(9) 0.0207(10)
    C4 0.0590(15) 0.0478(13) 0.0360(12) 0.0222(12) 0.0119(11) 0.0174(11)
    C5 0.0614(16) 0.0332(11) 0.0367(13) 0.0129(11) -0.0026(11) 0.0068(10)
    C6 0.0451(12) 0.0273(10) 0.0405(12) 0.0083(9) -0.0046(10) 0.0124(9)
    C7 0.0353(11) 0.0271(9) 0.0337(11) 0.0086(8) 0.0009(9) 0.0156(8)
    C8 0.0317(10) 0.0249(9) 0.0330(10) 0.0050(7) -0.0008(8) 0.0162(8)
    C9 0.0490(15) 0.0514(14) 0.0506(14) 0.0151(11) 0.0204(12) 0.0260(12)
    C10 0.0501(15) 0.0303(11) 0.0598(16) -0.0017(10) -0.0098(12) 0.0101(11)
    C11 0.0395(11) 0.0349(10) 0.0353(11) 0.0093(9) 0.0076(9) 0.0212(9)
    C12 0.0284(10) 0.0221(8) 0.0277(10) 0.0048(7) 0.0019(8) 0.0095(8)
    C13 0.0253(10) 0.0326(10) 0.0403(11) 0.0033(8) 0.0054(9) 0.0188(9)
    C14 0.0291(10) 0.0356(10) 0.0423(12) 0.0076(8) -0.0007(9) 0.0187(9)
    C15 0.0415(12) 0.0267(9) 0.0291(10) 0.0089(8) 0.0056(9) 0.0137(8)
    C16 0.0350(11) 0.0300(10) 0.0351(11) -0.0003(8) 0.0047(9) 0.0156(9)
    C17 0.0273(10) 0.0309(10) 0.0331(11) 0.0001(8) 0.0014(8) 0.0146(9)
_geom_special_details
;
 All esds (except the esd in the dihedral angle between two l.s. planes)
 are estimated using the full covariance matrix.  The cell esds are taken
 into account individually in the estimation of esds in distances, angles
 and torsion angles; correlations between esds in cell parameters are only
 used when they are defined by crystal symmetry.  An approximate (isotropic)
 treatment of cell esds is used for estimating esds involving l.s. planes.
;
loop_
    _geom_bond_atom_site_label_1
    _geom_bond_atom_site_label_2
    _geom_bond_site_symmetry_2
    _geom_bond_distance
    _geom_bond_publ_flag
    Cl1 C15 . 1.736(2) ?
    S1 O2 . 1.4876(16) ?
    S1 C1 . 1.754(2) ?
    S1 C12 . 1.803(2) ?
    O1 C7 . 1.365(3) ?
    O1 C8 . 1.367(2) ?
    C1 C8 . 1.348(3) ?
    C1 C2 . 1.450(3) ?
    C2 C3 . 1.382(3) ?
    C2 C7 . 1.386(3) ?
    C3 C4 . 1.392(3) ?
    C3 C9 . 1.491(3) ?
    C4 C5 . 1.379(4) ?
    C4 H4 . 0.9500 ?
    C5 C6 . 1.363(4) ?
    C5 H5 . 0.9500 ?
    C6 C7 . 1.389(3) ?
    C6 C10 . 1.497(3) ?
    C8 C11 . 1.457(3) ?
    C9 H9A . 0.9800 ?
    C9 H9B . 0.9800 ?
    C9 H9C . 0.9800 ?
    C10 H10A . 0.9800 ?
    C10 H10B . 0.9800 ?
    C10 H10C . 0.9800 ?
    C11 H11A . 0.9800 ?
    C11 H11B . 0.9800 ?
    C11 H11C . 0.9800 ?
    C12 C17 . 1.373(3) ?
    C12 C13 . 1.393(3) ?
    C13 C14 . 1.383(3) ?
    C13 H13 . 0.9500 ?
    C14 C15 . 1.377(3) ?
    C14 H14 . 0.9500 ?
    C15 C16 . 1.383(3) ?
    C16 C17 . 1.388(3) ?
    C16 H16 . 0.9500 ?
    C17 H17 . 0.9500 ?
loop_
    _geom_angle_atom_site_label_1
    _geom_angle_atom_site_label_2
    _geom_angle_atom_site_label_3
    _geom_angle_site_symmetry_1
    _geom_angle_site_symmetry_3
    _geom_angle
    _geom_angle_publ_flag
    O2 S1 C1 . . 112.31(9) ?
    O2 S1 C12 . . 106.67(9) ?
    C1 S1 C12 . . 97.93(9) ?
    C7 O1 C8 . . 106.81(16) ?
    C8 C1 C2 . . 106.85(17) ?
    C8 C1 S1 . . 117.84(15) ?
    C2 C1 S1 . . 134.94(16) ?
    C3 C2 C7 . . 118.84(19) ?
    C3 C2 C1 . . 136.4(2) ?
    C7 C2 C1 . . 104.69(18) ?
    C2 C3 C4 . . 115.3(2) ?
    C2 C3 C9 . . 122.4(2) ?
    C4 C3 C9 . . 122.2(2) ?
    C5 C4 C3 . . 123.8(2) ?
    C5 C4 H4 . . 118.1 ?
    C3 C4 H4 . . 118.1 ?
    C6 C5 C4 . . 122.3(2) ?
    C6 C5 H5 . . 118.9 ?
    C4 C5 H5 . . 118.9 ?
    C5 C6 C7 . . 113.1(2) ?
    C5 C6 C10 . . 124.5(2) ?
    C7 C6 C10 . . 122.4(2) ?
    O1 C7 C2 . . 110.62(17) ?
    O1 C7 C6 . . 122.9(2) ?
    C2 C7 C6 . . 126.5(2) ?
    C1 C8 O1 . . 111.01(18) ?
    C1 C8 C11 . . 133.18(18) ?
    O1 C8 C11 . . 115.80(18) ?
    C3 C9 H9A . . 109.5 ?
    C3 C9 H9B . . 109.5 ?
    H9A C9 H9B . . 109.5 ?
    C3 C9 H9C . . 109.5 ?
    H9A C9 H9C . . 109.5 ?
    H9B C9 H9C . . 109.5 ?
    C6 C10 H10A . . 109.5 ?
    C6 C10 H10B . . 109.5 ?
    H10A C10 H10B . . 109.5 ?
    C6 C10 H10C . . 109.5 ?
    H10A C10 H10C . . 109.5 ?
    H10B C10 H10C . . 109.5 ?
    C8 C11 H11A . . 109.5 ?
    C8 C11 H11B . . 109.5 ?
    H11A C11 H11B . . 109.5 ?
    C8 C11 H11C . . 109.5 ?
    H11A C11 H11C . . 109.5 ?
    H11B C11 H11C . . 109.5 ?
    C17 C12 C13 . . 120.27(18) ?
    C17 C12 S1 . . 116.75(15) ?
    C13 C12 S1 . . 122.80(16) ?
    C14 C13 C12 . . 120.40(19) ?
    C14 C13 H13 . . 119.8 ?
    C12 C13 H13 . . 119.8 ?
    C15 C14 C13 . . 118.78(19) ?
    C15 C14 H14 . . 120.6 ?
    C13 C14 H14 . . 120.6 ?
    C14 C15 C16 . . 121.26(19) ?
    C14 C15 Cl1 . . 118.78(16) ?
    C16 C15 Cl1 . . 119.97(17) ?
    C15 C16 C17 . . 119.65(19) ?
    C15 C16 H16 . . 120.2 ?
    C17 C16 H16 . . 120.2 ?
    C12 C17 C16 . . 119.60(18) ?
    C12 C17 H17 . . 120.2 ?
    C16 C17 H17 . . 120.2 ?
loop_
    _geom_torsion_atom_site_label_1
    _geom_torsion_atom_site_label_2
    _geom_torsion_atom_site_label_3
    _geom_torsion_atom_site_label_4
    _geom_torsion_site_symmetry_1
    _geom_torsion_site_symmetry_2
    _geom_torsion_site_symmetry_3
    _geom_torsion_site_symmetry_4
    _geom_torsion
    _geom_torsion_publ_flag
    O2 S1 C1 C8 . . . . -132.20(15) ?
    C12 S1 C1 C8 . . . . 116.06(16) ?
    O2 S1 C1 C2 . . . . 55.9(2) ?
    C12 S1 C1 C2 . . . . -55.8(2) ?
    C8 C1 C2 C3 . . . . 175.4(2) ?
    S1 C1 C2 C3 . . . . -12.0(4) ?
    C8 C1 C2 C7 . . . . -1.4(2) ?
    S1 C1 C2 C7 . . . . 171.16(16) ?
    C7 C2 C3 C4 . . . . -2.7(3) ?
    C1 C2 C3 C4 . . . . -179.2(2) ?
    C7 C2 C3 C9 . . . . 175.67(19) ?
    C1 C2 C3 C9 . . . . -0.8(4) ?
    C2 C3 C4 C5 . . . . 0.9(3) ?
    C9 C3 C4 C5 . . . . -177.5(2) ?
    C3 C4 C5 C6 . . . . 0.5(4) ?
    C4 C5 C6 C7 . . . . -0.1(3) ?
    C4 C5 C6 C10 . . . . -179.8(2) ?
    C8 O1 C7 C2 . . . . -0.6(2) ?
    C8 O1 C7 C6 . . . . 179.63(17) ?
    C3 C2 C7 O1 . . . . -176.29(16) ?
    C1 C2 C7 O1 . . . . 1.2(2) ?
    C3 C2 C7 C6 . . . . 3.5(3) ?
    C1 C2 C7 C6 . . . . -179.02(18) ?
    C5 C6 C7 O1 . . . . 177.81(18) ?
    C10 C6 C7 O1 . . . . -2.5(3) ?
    C5 C6 C7 C2 . . . . -2.0(3) ?
    C10 C6 C7 C2 . . . . 177.73(19) ?
    C2 C1 C8 O1 . . . . 1.1(2) ?
    S1 C1 C8 O1 . . . . -172.94(12) ?
    C2 C1 C8 C11 . . . . -179.51(19) ?
    S1 C1 C8 C11 . . . . 6.5(3) ?
    C7 O1 C8 C1 . . . . -0.4(2) ?
    C7 O1 C8 C11 . . . . -179.88(15) ?
    O2 S1 C12 C17 . . . . 23.92(17) ?
    C1 S1 C12 C17 . . . . 140.15(16) ?
    O2 S1 C12 C13 . . . . -160.93(16) ?
    C1 S1 C12 C13 . . . . -44.70(18) ?
    C17 C12 C13 C14 . . . . -2.6(3) ?
    S1 C12 C13 C14 . . . . -177.56(15) ?
    C12 C13 C14 C15 . . . . 1.6(3) ?
    C13 C14 C15 C16 . . . . 0.5(3) ?
    C13 C14 C15 Cl1 . . . . -179.75(15) ?
    C14 C15 C16 C17 . . . . -1.6(3) ?
    Cl1 C15 C16 C17 . . . . 178.62(15) ?
    C13 C12 C17 C16 . . . . 1.4(3) ?
    S1 C12 C17 C16 . . . . 176.70(15) ?
    C15 C16 C17 C12 . . . . 0.6(3) ?
loop_
    _geom_hbond_atom_site_label_D
    _geom_hbond_atom_site_label_H
    _geom_hbond_atom_site_label_A
    _geom_hbond_site_symmetry_A
    _geom_hbond_distance_DH
    _geom_hbond_distance_HA
    _geom_hbond_distance_DA
    _geom_hbond_angle_DHA
    C11 H11A O2 1_655 0.98 2.38 3.254(3) 147.8
    C11 H11B Cg1 2_665 0.98 2.96 3.503(3) 116.1
_iucr_refine_instructions_details
;
TITL 1226 IN P-1
CELL  0.71073  6.04320 11.71570 12.21700 117.99300 91.99600 97.42200
ZERR 2  0.00220  0.00420  0.00460  0.02000  0.02100  0.02000
LATT 1
SFAC C H O S CL
UNIT 34 30 4 2 2
TEMP -100
PLAN 30
FMAP 2
L.S. 15
ACTA
OMIT -3 54
CONF
MPLA 9 C1 C2 C3 C4 C5 C6 C7 O1 C8
MPLA 7 C12 C13 C14 C15 C16 C17 CL1
BOND
EQIV $1 1+X, Y, Z
HTAB C11 O2_$1
BOND $H
WGHT    0.070700    0.168200
FVAR       0.22683
CL1   5    0.573675   -0.037612    0.343851    11.00000    0.06442    0.04475 =
         0.04541    0.02938   -0.00397    0.00755
S1    4    0.334715    0.227152    0.020807    11.00000    0.03200    0.02908 =
         0.03340    0.01618   -0.00402   -0.00004
O1    3    0.788088    0.537580    0.140786    11.00000    0.03409    0.02622 =
         0.03619    0.01586    0.00234    0.00163
O2    3    0.089412    0.229653    0.023380    11.00000    0.02898    0.05263 =
         0.06505    0.03890   -0.00845   -0.00048
C1    1    0.495250    0.383584    0.109116    11.00000    0.02919    0.02554 =
         0.03045    0.01508    0.00210    0.00606
C2    1    0.511063    0.485905    0.237572    11.00000    0.03214    0.02724 =
         0.03184    0.01579    0.00222    0.00880
C3    1    0.388057    0.512482    0.337617    11.00000    0.04107    0.03870 =
         0.03670    0.02070    0.00966    0.01659
C4    1    0.470833    0.628101    0.446174    11.00000    0.05903    0.04776 =
         0.03595    0.01738    0.01188    0.02221
AFIX  43
H4    2    0.392553    0.649451    0.517614    11.00000   -1.20000
AFIX   0
C5    1    0.659842    0.713495    0.456113    11.00000    0.06144    0.03316 =
         0.03673    0.00681   -0.00256    0.01285
AFIX  43
H5    2    0.706551    0.790220    0.533729    11.00000   -1.20000
AFIX   0
C6    1    0.781957    0.691634    0.358444    11.00000    0.04513    0.02730 =
         0.04047    0.01239   -0.00457    0.00834
C7    1    0.696195    0.576304    0.250691    11.00000    0.03527    0.02709 =
         0.03369    0.01555    0.00089    0.00856
C8    1    0.662413    0.420574    0.056374    11.00000    0.03175    0.02488 =
         0.03296    0.01616   -0.00084    0.00505
C9    1    0.177807    0.425345    0.329011    11.00000    0.04901    0.05145 =
         0.05056    0.02600    0.02041    0.01508
AFIX 137
H9A   2    0.085211    0.398790    0.250864    11.00000   -1.50000
H9B   2    0.094292    0.472597    0.399677    11.00000   -1.50000
H9C   2    0.215706    0.347365    0.330836    11.00000   -1.50000
AFIX   0
C10   1    0.988542    0.780676    0.364259    11.00000    0.05006    0.03031 =
         0.05984    0.01006   -0.00978   -0.00166
AFIX 137
H10A  2    1.012144    0.860065    0.445544    11.00000   -1.50000
H10B  2    0.970239    0.804599    0.298017    11.00000   -1.50000
H10C  2    1.118522    0.735673    0.353023    11.00000   -1.50000
AFIX   0
C11   1    0.733113    0.361195   -0.068621    11.00000    0.03946    0.03488 =
         0.03525    0.02123    0.00761    0.00929
AFIX 137
H11A  2    0.868994    0.323872   -0.068135    11.00000   -1.50000
H11B  2    0.764649    0.428113   -0.095160    11.00000   -1.50000
H11C  2    0.613244    0.291667   -0.126630    11.00000   -1.50000
AFIX   0
C12   1    0.410880    0.157745    0.118109    11.00000    0.02842    0.02210 =
         0.02771    0.00946    0.00188    0.00478
C13   1    0.631058    0.173799    0.167201    11.00000    0.02534    0.03259 =
         0.04028    0.01880    0.00538    0.00335
AFIX  43
H13   2    0.747429    0.225928    0.152344    11.00000   -1.20000
AFIX   0
C14   1    0.681310    0.114329    0.237430    11.00000    0.02907    0.03557 =
         0.04226    0.01871   -0.00069    0.00763
AFIX  43
H14   2    0.830705    0.126880    0.272823    11.00000   -1.20000
AFIX   0
C15   1    0.510776    0.036550    0.255134    11.00000    0.04147    0.02670 =
         0.02913    0.01368    0.00561    0.00895
C16   1    0.292744    0.016595    0.203405    11.00000    0.03504    0.02998 =
         0.03512    0.01561    0.00466   -0.00026
AFIX  43
H16   2    0.177820   -0.039147    0.214749    11.00000   -1.20000
AFIX   0
C17   1    0.242799    0.078444    0.134850    11.00000    0.02732    0.03093 =
         0.03305    0.01462    0.00138    0.00007
AFIX  43
H17   2    0.093242    0.065994    0.099718    11.00000   -1.20000
HKLF 4
REM  1226 IN P-1
REM R1 =  0.0401 for   2515 Fo > 4sig(Fo)  and  0.0549 for all   3192 data
REM    193 parameters refined using      0 restraints
END
WGHT      0.0707      0.1682
REM Highest difference peak  0.479,  deepest hole -0.551,  1-sigma level  0.076
Q1    1   0.3489  0.2000 -0.0627  11.00000  0.05    0.48
Q2    1   0.4149  0.3047  0.0585  11.00000  0.05    0.39
Q3    1   0.5274  0.0149  0.4262  11.00000  0.05    0.36
Q4    1   0.3729  0.1968  0.0847  11.00000  0.05    0.34
Q5    1   0.7944  0.6454  0.2923  11.00000  0.05    0.27
Q6    1   0.4561  0.4247  0.1808  11.00000  0.05    0.27
Q7    1   0.4093  0.0167  0.2213  11.00000  0.05    0.26
Q8    1   0.7519  0.5584  0.2003  11.00000  0.05    0.26
Q9    1   0.8428  0.6013  0.3984  11.00000  0.05    0.26
Q10   1   0.3992  0.5022  0.2645  11.00000  0.05    0.26
Q11   1   0.4969  0.4798  0.2998  11.00000  0.05    0.26
Q12   1   0.2459  0.2839  0.0790  11.00000  0.05    0.25
Q13   1   0.5316 -0.0029  0.2817  11.00000  0.05    0.25
Q14   1   0.5947 -0.0784  0.2559  11.00000  0.05    0.25
Q15   1   0.7163  0.3805 -0.0034  11.00000  0.05    0.25
Q16   1   0.6951  0.0241  0.3976  11.00000  0.05    0.24
Q17   1   0.2088  0.2137  0.0019  11.00000  0.05    0.24
Q18   1   0.3414  0.1051 -0.1399  11.00000  0.05    0.23
Q19   1   0.5305  0.4129  0.0647  11.00000  0.05    0.23
Q20   1   0.7150  0.4758  0.0985  11.00000  0.05    0.22
Q21   1   0.4339 -0.0251  0.3451  11.00000  0.05    0.22
Q22   1   0.4910  0.1904  0.1661  11.00000  0.05    0.22
Q23   1   0.9490  0.6013  0.3364  11.00000  0.05    0.22
Q24   1   0.0395  0.2702  0.1064  11.00000  0.05    0.21
Q25   1   1.0622  0.1233  0.2758  11.00000  0.05    0.21
Q26   1   0.0485  0.4592  0.3401  11.00000  0.05    0.21
Q27   1   0.1824  0.3501  0.2411  11.00000  0.05    0.21
Q28   1   0.9171  0.8073  0.6345  11.00000  0.05    0.20
Q29   1   0.6405  0.1890  0.2344  11.00000  0.05    0.20
Q30   1   0.2592  0.1061 -0.0620  11.00000  0.05    0.20
;
