# Supplementary material for: 3-(4-Chloro­phenyl­sulfin­yl)-2,4,7-tri­meth­yl-1-benzo­furan
Source: Acta Crystallogr Sect E Struct Rep Online. 2013 Aug 3;69(Pt 9):o1383. doi: 10.1107/S160053681302117X (PMC3884416; doi:10.1107/S160053681302117X)
Supplement: Supplementary file 2 [file e-69-o1383-Isup2.hkl]

# 
# h,k,l, Fc-squared, Fo-squared, sigma(Fo-squared) and status flag 
# 
data_I
_shelx_title ' 1226 IN P-1' 
_shelx_refln_list_code          4 
_shelx_F_calc_maximum      139.52 
_exptl_crystal_F_000       332.00 
_reflns_d_resolution_high  0.7828 
 
loop_ 
 _symmetry_equiv_pos_as_xyz 
 'x, y, z' 
 '-x, -y, -z' 
 
_cell_length_a     6.0432 
_cell_length_b    11.7157 
_cell_length_c    12.2170 
_cell_angle_alpha 117.993 
_cell_angle_beta   91.996 
_cell_angle_gamma  97.422 
 
_shelx_F_squared_multiplier     1.000 
 
loop_ 
 _refln_index_h 
 _refln_index_k 
 _refln_index_l 
 _refln_F_squared_calc 
 _refln_F_squared_meas 
 _refln_F_squared_sigma 
 _refln_observed_status 
   1   0   0     7744.81     6562.66    154.43 o 
   2   0   0      189.08      172.54      4.25 o 
   3   0   0      250.77      276.56      5.73 o 
   4   0   0        0.66       -1.15      0.89 o 
   5   0   0       34.25       37.41      2.60 o 
   6   0   0       57.73       61.55      3.59 o 
  -7   1   0       75.11       80.14      5.73 o 
  -6   1   0       29.02       27.62      2.42 o 
  -5   1   0        0.80        0.23      0.92 o 
  -4   1   0        0.82       -0.84      0.74 o 
  -3   1   0      429.31      477.28      9.75 o 
  -2   1   0      211.11      227.09      6.71 o 
  -1   1   0     1093.25     1170.01     16.51 o 
   0   1   0       43.54       43.60      2.96 o 
   1   1   0     3139.19     2980.84     41.97 o 
   2   1   0      365.66      314.60      5.16 o 
   3   1   0       32.06       35.10      1.21 o 
   4   1   0      206.35      217.51      5.33 o 
   5   1   0       18.87       20.52      1.43 o 
   6   1   0       73.62       84.18      8.16 o 
   7   1   0        7.87        5.05      1.75 o 
  -7   2   0        0.21        1.82      1.51 o 
  -6   2   0       72.50       73.04      3.19 o 
  -5   2   0      175.25      173.05      5.78 o 
  -4   2   0      183.18      214.89      4.88 o 
  -3   2   0      322.03      322.27      5.98 o 
  -2   2   0      149.09      169.99      6.15 o 
  -1   2   0     1687.52     1834.99     22.82 o 
   0   2   0      430.27      454.38      6.08 o 
   1   2   0     1939.12     2109.41     23.37 o 
   2   2   0      563.69      606.55     10.30 o 
   3   2   0     1820.64     1879.74     26.11 o 
   4   2   0      226.02      230.27      5.04 o 
   5   2   0        3.73        4.08      0.99 o 
   6   2   0        8.96       12.46      3.01 o 
   7   2   0       43.97       54.22      4.28 o 
  -7   3   0        1.08       -0.28      1.67 o 
  -6   3   0       17.94       24.23      2.19 o 
  -5   3   0       69.96       71.34      2.90 o 
  -4   3   0      168.21      154.52      4.04 o 
  -3   3   0      550.29      641.75     12.55 o 
  -2   3   0      412.61      415.48      6.00 o 
  -1   3   0      783.48      804.69     10.32 o 
   0   3   0        6.69       10.61      0.51 o 
   1   3   0       24.93       24.04      1.20 o 
   2   3   0      104.85      148.70      4.15 o 
   3   3   0       68.69       64.85      2.20 o 
   4   3   0     1184.78     1180.84     20.02 o 
   5   3   0      252.00      259.27     22.16 o 
   6   3   0       20.29       17.49      2.72 o 
   7   3   0       87.08       95.43      6.22 o 
  -7   4   0       59.98       62.73      4.07 o 
  -6   4   0       19.40       19.34      2.17 o 
  -5   4   0       28.09       29.10      2.21 o 
  -4   4   0      295.51      282.05      4.77 o 
  -3   4   0      252.56      251.09      4.34 o 
  -2   4   0      170.62      162.25      4.76 o 
  -1   4   0       27.66       19.65      0.92 o 
   0   4   0     1187.90     1278.23     24.89 o 
   1   4   0        1.07        0.12      0.33 o 
   2   4   0      358.01      369.80      4.93 o 
   3   4   0       18.92       18.54      1.41 o 
   4   4   0        1.25        1.90      1.04 o 
   5   4   0       25.82       24.66      3.98 o 
   6   4   0        1.90        2.33      1.75 o 
  -7   5   0       17.70       14.47      2.13 o 
  -6   5   0       18.91       18.78      1.54 o 
  -5   5   0       54.46       50.90      3.75 o 
  -4   5   0        3.75        3.67      0.88 o 
  -3   5   0      163.97      150.48      3.47 o 
  -2   5   0       11.05        9.88      1.29 o 
  -1   5   0     1196.69     1228.92     15.99 o 
   0   5   0      818.30      876.95      9.98 o 
   1   5   0     2414.05     2615.31     32.71 o 
   2   5   0      386.94      403.21      6.09 o 
   3   5   0       95.25      100.94      4.37 o 
   4   5   0       96.15       99.59      3.40 o 
   5   5   0       29.11       34.21      4.18 o 
   6   5   0       32.17       27.79      3.89 o 
  -7   6   0       18.64       26.39      2.50 o 
  -6   6   0      123.61      126.30      3.96 o 
  -5   6   0       24.09       23.32      1.97 o 
  -4   6   0      122.64      121.05      4.17 o 
  -3   6   0       52.49       53.30      2.57 o 
  -2   6   0       28.31       24.36      1.31 o 
  -1   6   0       35.72       56.72      2.04 o 
   0   6   0       59.01       56.98      1.71 o 
   1   6   0      295.44      309.90      4.88 o 
   2   6   0      662.33      667.76      9.55 o 
   3   6   0      571.32      566.89     10.31 o 
   4   6   0       38.16       34.55      2.32 o 
   5   6   0       97.22      113.89      7.39 o 
   6   6   0        4.70       10.11      2.92 o 
  -7   7   0       12.76       10.32      2.00 o 
  -6   7   0        2.42        2.91      1.12 o 
  -5   7   0      163.19      163.40      5.46 o 
  -4   7   0      306.49      309.35      7.85 o 
  -3   7   0        1.55        1.01      0.83 o 
  -2   7   0      194.06      183.62      6.46 o 
  -1   7   0      121.97      136.62      2.69 o 
   0   7   0      162.95      163.20      3.68 o 
   1   7   0       28.02       36.45      1.59 o 
   2   7   0       27.98       22.88      1.88 o 
   3   7   0        0.42        1.20      0.76 o 
   4   7   0       40.88       42.99      3.44 o 
   5   7   0        9.38       14.58      3.30 o 
  -6   8   0        2.19        3.65      1.24 o 
  -5   8   0        6.93        8.48      1.76 o 
  -4   8   0       64.99       67.40      3.49 o 
  -3   8   0       80.62       75.86      3.49 o 
  -2   8   0        0.27       -0.30      0.67 o 
  -1   8   0       74.31       76.85      2.35 o 
   0   8   0        5.88        5.49      0.95 o 
   1   8   0        1.64        0.23      0.95 o 
   2   8   0      127.12      121.98      3.16 o 
   3   8   0        8.76        9.93      1.21 o 
   4   8   0       87.77       96.10      5.73 o 
   5   8   0      157.72      179.97     10.49 o 
  -6   9   0       38.32       43.11      9.72 o 
  -5   9   0       51.15       56.90      3.63 o 
  -4   9   0        4.11        3.16      1.34 o 
  -3   9   0      496.53      475.94     13.88 o 
  -2   9   0      531.96      517.53      8.53 o 
  -1   9   0      223.76      220.37      4.76 o 
   0   9   0       10.35        9.28      1.32 o 
   1   9   0      114.43      120.03      3.35 o 
   2   9   0       38.91       38.45      2.02 o 
   3   9   0       21.15       22.84      2.01 o 
   4   9   0        2.59        2.72      2.14 o 
  -5  10   0       20.94       21.31      3.41 o 
  -4  10   0       15.77       17.02      2.32 o 
  -3  10   0       88.05       86.48      3.58 o 
  -2  10   0      148.10      138.31      3.71 o 
  -1  10   0      188.64      184.43      4.45 o 
   0  10   0       10.14        6.87      1.55 o 
   1  10   0       44.37       50.57      2.71 o 
   2  10   0       37.01       35.65      2.09 o 
   3  10   0        7.07        7.25      1.96 o 
   4  10   0        7.98       13.60      3.69 o 
  -5  11   0        0.70        1.07      1.29 o 
  -4  11   0       26.06       27.75      2.47 o 
  -3  11   0       35.23       31.40      3.56 o 
  -2  11   0       25.58       23.41      2.03 o 
  -1  11   0       56.86       52.50      2.63 o 
   0  11   0      174.27      172.19      4.97 o 
   1  11   0       20.95       21.22      2.22 o 
   2  11   0       11.02       10.04      2.14 o 
   3  11   0       19.93       22.35      3.11 o 
  -4  12   0       65.10       72.61      4.70 o 
  -3  12   0       31.11       28.51      5.51 o 
  -2  12   0        4.39        5.13      1.54 o 
  -1  12   0       17.75       15.65      2.30 o 
   0  12   0       26.87       30.33      2.61 o 
   1  12   0       87.88       91.17      4.50 o 
   2  12   0       43.96       48.07      3.51 o 
  -2  13   0        0.15       -1.48      2.15 o 
  -1  13   0        3.52        2.64      1.72 o 
   0  13   0       10.24       11.49      2.59 o 
  -1 -13   1       13.85       16.20      2.74 o 
   0 -13   1      192.03      190.07      5.92 o 
   1 -13   1       88.76       88.98      4.39 o 
   2 -13   1       71.32       70.23      3.77 o 
   3 -13   1       10.32        7.90      2.10 o 
  -2 -12   1       65.58       58.89      6.28 o 
  -1 -12   1      152.64      149.44      7.78 o 
   0 -12   1       31.36       28.35      2.48 o 
   1 -12   1      203.12      200.10      5.51 o 
   2 -12   1       57.01       62.11      3.04 o 
   3 -12   1        0.05       -0.12      1.04 o 
   4 -12   1        3.00        4.37      1.79 o 
  -3 -11   1       22.47       19.83      2.37 o 
  -2 -11   1        0.79       -1.59      1.60 o 
  -1 -11   1       10.22        8.94      1.65 o 
   0 -11   1       23.78       22.04      2.12 o 
   1 -11   1        3.89        2.22      1.12 o 
   2 -11   1       33.14       29.70      2.21 o 
   3 -11   1       93.09       94.40      4.55 o 
   4 -11   1      191.42      177.69      6.55 o 
   5 -11   1      116.92      118.67      6.53 o 
  -4 -10   1      131.31      170.64     10.69 o 
  -3 -10   1        0.04       -0.97      1.10 o 
  -2 -10   1        1.05        0.04      1.05 o 
  -1 -10   1        3.94        5.01      1.35 o 
   0 -10   1       51.21       45.61      2.57 o 
   1 -10   1       11.13       11.60      1.27 o 
   2 -10   1        8.67        7.33      1.17 o 
   3 -10   1       36.45       38.98      3.02 o 
   4 -10   1      198.55      190.08     10.49 o 
   5 -10   1      134.74      139.46      5.74 o 
   6 -10   1        6.18        7.83      3.40 o 
  -4  -9   1       31.52       21.38      4.08 o 
  -3  -9   1      122.03      125.83      4.08 o 
  -2  -9   1       31.62       34.13      1.84 o 
  -1  -9   1      141.09      137.19      3.54 o 
   0  -9   1      116.00      116.81      3.23 o 
   1  -9   1       10.56       10.44      1.15 o 
   2  -9   1       28.23       30.51      1.96 o 
   3  -9   1       59.71       56.21      3.19 o 
   4  -9   1        5.43        9.02      1.75 o 
   5  -9   1      323.21      320.78      9.01 o 
   6  -9   1      124.51      135.49      4.76 o 
  -5  -8   1       41.14       40.62      5.05 o 
  -4  -8   1       53.92       50.92      5.44 o 
  -3  -8   1       26.23       23.57      1.69 o 
  -2  -8   1      356.77      364.84      6.24 o 
  -1  -8   1      939.42      988.46     13.82 o 
   0  -8   1       60.81       56.95      1.82 o 
   1  -8   1      525.76      548.66      8.57 o 
   2  -8   1      285.61      274.23     11.44 o 
   3  -8   1       61.99       55.67      3.05 o 
   4  -8   1        2.98        1.78      1.19 o 
   5  -8   1       26.66       22.76      2.36 o 
   6  -8   1        0.10        0.50      1.07 o 
  -5  -7   1        2.02        1.55      1.75 o 
  -4  -7   1        0.56        0.27      1.26 o 
  -3  -7   1       67.22       63.89      2.08 o 
  -2  -7   1      160.21      181.94      3.70 o 
  -1  -7   1        0.32       -0.12      0.46 o 
   0  -7   1      789.09      779.24      9.38 o 
   1  -7   1        2.15        3.25      0.67 o 
   2  -7   1      416.83      427.02      6.73 o 
   3  -7   1      274.37      280.89      7.05 o 
   4  -7   1       53.32       50.30      2.90 o 
   5  -7   1        0.31       -0.85      1.12 o 
   6  -7   1        6.04        7.20      1.36 o 
   7  -7   1        0.48        1.02      1.35 o 
  -6  -6   1       11.62       12.83      3.11 o 
  -5  -6   1       81.00      101.45      6.80 o 
  -4  -6   1        0.42       -0.47      0.97 o 
  -3  -6   1      119.44      112.42      3.49 o 
  -2  -6   1      121.29      126.34      2.74 o 
  -1  -6   1        0.80        0.34      0.45 o 
   0  -6   1      332.90      342.64      4.77 o 
   1  -6   1      262.29      248.22      4.37 o 
   2  -6   1        3.65        2.57      0.57 o 
   3  -6   1      111.88      123.36      3.97 o 
   4  -6   1      184.41      173.55      4.61 o 
   5  -6   1       25.11       28.77      1.88 o 
   6  -6   1        1.65        2.10      0.97 o 
   7  -6   1       10.77       11.89      1.61 o 
  -6  -5   1       16.79       13.99      2.92 o 
  -5  -5   1      112.87      129.24      7.19 o 
  -4  -5   1      170.29      168.65      7.41 o 
  -3  -5   1      112.33      117.12      4.18 o 
  -2  -5   1      105.46      106.15      1.91 o 
  -1  -5   1      104.90      128.02      2.81 o 
   0  -5   1       36.71       44.95      1.31 o 
   1  -5   1      127.89      116.95      2.50 o 
   2  -5   1      244.23      229.94      5.46 o 
   3  -5   1       60.97       62.61      1.93 o 
   4  -5   1      145.30      151.74      3.03 o 
   5  -5   1      447.14      421.71      7.42 o 
   6  -5   1      193.44      199.83      4.69 o 
   7  -5   1      141.22      135.53      3.95 o 
  -6  -4   1       24.22       21.96      2.92 o 
  -5  -4   1      397.69      397.95     10.37 o 
  -4  -4   1      307.05      306.38      6.45 o 
  -3  -4   1      110.20      114.71      4.04 o 
  -2  -4   1      906.56      999.99     11.68 o 
  -1  -4   1     2126.82     2377.82     29.24 o 
   0  -4   1      136.17      152.31      2.47 o 
   1  -4   1       57.06       66.59      1.81 o 
   2  -4   1        0.35        0.31      0.44 o 
   3  -4   1       18.77       15.28      1.12 o 
   4  -4   1       62.79       63.71      2.02 o 
   5  -4   1       22.61       20.08      1.88 o 
   6  -4   1       57.54       57.12      3.19 o 
   7  -4   1       25.76       29.81      2.76 o 
  -6  -3   1        1.79        6.22      1.75 o 
  -5  -3   1      292.40      321.14      7.31 o 
  -4  -3   1     1381.39     1401.86     23.23 o 
  -3  -3   1       86.24       79.31      2.04 o 
  -2  -3   1        0.26        0.40      0.41 o 
  -1  -3   1     3691.13     3887.41     47.13 o 
   0  -3   1      567.63      612.49      8.29 o 
   1  -3   1       29.34       24.40      1.14 o 
   2  -3   1       13.39        7.66      1.10 o 
   3  -3   1        0.58        0.41      0.24 o 
   4  -3   1      103.24      101.57      3.21 o 
   5  -3   1       27.91       30.82      2.15 o 
   6  -3   1       84.01       79.96      3.44 o 
   7  -3   1       39.25       44.18      4.27 o 
  -7  -2   1        1.49        1.55      1.55 o 
  -6  -2   1        0.49        2.53      1.36 o 
  -5  -2   1        3.25        3.05      2.52 o 
  -4  -2   1      303.08      311.07      5.34 o 
  -3  -2   1        6.95        4.55      0.55 o 
  -2  -2   1      670.02      744.74      9.54 o 
  -1  -2   1      377.60      435.43      4.75 o 
   0  -2   1       34.56       36.93      0.67 o 
   1  -2   1     1582.01     1620.53     20.27 o 
   2  -2   1     2873.01     3081.77     48.66 o 
   3  -2   1       23.50       38.92      1.87 o 
   4  -2   1      466.24      482.59      9.80 o 
   5  -2   1       15.57       11.43      1.63 o 
   6  -2   1       25.17       32.80      2.71 o 
   7  -2   1        6.23        6.15      1.00 o 
  -6  -1   1       10.19       10.22      1.45 o 
  -5  -1   1        1.40        2.20      0.65 o 
  -4  -1   1      123.76      119.86      2.91 o 
  -3  -1   1     1193.81     1284.96     25.71 o 
  -2  -1   1      106.13      106.87      2.18 o 
  -1  -1   1      150.23      143.59      1.82 o 
   0  -1   1        9.88        2.69      1.09 o 
   1  -1   1       86.55       87.48      1.42 o 
   2  -1   1      630.74      596.42     16.53 o 
   3  -1   1     2071.75     2230.04     36.12 o 
   4  -1   1      145.11      161.57      5.06 o 
   5  -1   1       99.21       98.41      4.18 o 
   6  -1   1        0.16       -0.32      0.90 o 
   7  -1   1        0.16       -0.52      0.69 o 
  -6   0   1       16.28       21.13      2.53 o 
  -5   0   1      203.80      213.86      6.42 o 
  -4   0   1        0.55        1.77      0.86 o 
  -3   0   1      125.90      157.21      5.04 o 
  -2   0   1      110.06       85.87      2.83 o 
  -1   0   1      251.59      254.56      3.23 o 
   0   0   1     1923.62     1693.98     57.21 o 
   1   0   1      125.01      128.65      2.50 o 
   2   0   1     2780.30     2668.45     56.50 o 
   3   0   1      501.18      493.96      7.53 o 
   4   0   1      112.54      116.88      2.56 o 
   5   0   1      128.19      118.92      4.53 o 
   6   0   1       25.06       19.94      1.99 o 
   7   0   1        7.17        9.54      1.72 o 
  -6   1   1       22.44       20.53      2.11 o 
  -5   1   1        0.12        1.28      0.86 o 
  -4   1   1      412.00      430.25      7.77 o 
  -3   1   1      120.17      111.60      3.37 o 
  -2   1   1      117.67      113.97      6.07 o 
  -1   1   1     1178.15     1218.93     16.83 o 
   0   1   1      132.32      121.87      2.15 o 
   1   1   1      173.65      163.49      3.33 o 
   2   1   1      206.77      229.26      3.91 o 
   3   1   1      253.00      239.69      5.01 o 
   4   1   1      258.65      250.34      5.49 o 
   5   1   1       40.49       46.66      2.13 o 
   6   1   1        0.45        1.32      1.03 o 
   7   1   1        0.01       -0.58      0.97 o 
  -7   2   1        3.63        1.26      1.49 o 
  -6   2   1       33.68       39.66      2.56 o 
  -5   2   1        1.01        2.29      1.02 o 
  -4   2   1     1117.47     1180.45     23.37 o 
  -3   2   1     1735.52     1802.29     42.63 o 
  -2   2   1      611.81      611.40     13.73 o 
  -1   2   1     3587.58     3532.31     64.55 o 
   0   2   1     3041.61     3191.20     38.79 o 
   1   2   1        4.24        3.77      0.44 o 
   2   2   1       26.07       38.87      1.52 o 
   3   2   1        3.67        4.82      0.69 o 
   4   2   1        0.01       -0.62      0.65 o 
   5   2   1      170.06      166.89      4.51 o 
   6   2   1        9.63       11.18      1.76 o 
   7   2   1       21.95       24.88      3.30 o 
  -7   3   1       15.89       14.78      2.06 o 
  -6   3   1       31.83       38.22      2.57 o 
  -5   3   1       44.73       48.79      2.60 o 
  -4   3   1        0.02       -0.59      0.83 o 
  -3   3   1      646.45      664.60     10.18 o 
  -2   3   1      349.33      333.84      5.49 o 
  -1   3   1        3.29        5.62      0.47 o 
   0   3   1     1708.75     1810.41     22.57 o 
   1   3   1      414.37      440.24      6.19 o 
   2   3   1      398.24      399.70      5.21 o 
   3   3   1      624.48      646.32     11.68 o 
   4   3   1       18.95       21.34      3.44 o 
   5   3   1       40.70       39.66      2.23 o 
   6   3   1       29.34       30.90      4.18 o 
  -7   4   1       14.95       17.59      2.31 o 
  -6   4   1       11.27       14.33      1.86 o 
  -5   4   1      100.47      101.48      2.22 o 
  -4   4   1        1.08        3.12      0.56 o 
  -3   4   1      170.29      181.85      4.63 o 
  -2   4   1       54.94       53.36      2.55 o 
  -1   4   1      424.60      400.46      5.31 o 
   0   4   1      165.02      136.88      2.38 o 
   1   4   1       56.28       61.53      1.57 o 
   2   4   1       13.52       14.11      0.92 o 
   3   4   1      138.68      124.44      4.52 o 
   4   4   1      795.59      808.19     14.75 o 
   5   4   1       31.59       29.66      2.18 o 
   6   4   1       13.65       17.10      2.92 o 
  -7   5   1        1.45        0.81      1.21 o 
  -6   5   1        1.05        1.29      0.80 o 
  -5   5   1        3.47        5.48      1.12 o 
  -4   5   1        9.08       13.51      1.38 o 
  -3   5   1        0.02       -0.13      0.49 o 
  -2   5   1       77.04       79.43      2.39 o 
  -1   5   1        0.26        0.10      0.42 o 
   0   5   1     1202.91     1246.59     14.57 o 
   1   5   1     1304.34     1386.25     16.47 o 
   2   5   1      208.31      209.48      3.85 o 
   3   5   1      945.85      980.17     14.65 o 
   4   5   1      601.41      600.83     11.76 o 
   5   5   1       33.64       39.13      7.58 o 
   6   5   1        7.76        4.66      2.33 o 
  -7   6   1      193.08      204.61      6.73 o 
  -6   6   1       96.21       97.68      3.48 o 
  -5   6   1        2.11        4.83      1.15 o 
  -4   6   1      334.21      326.20     10.88 o 
  -3   6   1        8.00        7.54      1.22 o 
  -2   6   1        3.35        3.22      0.66 o 
  -1   6   1       63.93       71.53      1.87 o 
   0   6   1      182.30      191.73      3.50 o 
   1   6   1       50.48       46.38      1.64 o 
   2   6   1      559.46      563.40      8.45 o 
   3   6   1        9.37        8.99      1.07 o 
   4   6   1      239.18      243.44      8.09 o 
   5   6   1      205.18      221.76      7.97 o 
  -7   7   1        6.44        7.00      4.18 o 
  -6   7   1       18.30       21.95      1.94 o 
  -5   7   1      165.82      165.40      6.32 o 
  -4   7   1       52.68       54.24      2.99 o 
  -3   7   1       88.67       82.31      3.48 o 
  -2   7   1      343.12      338.40      5.98 o 
  -1   7   1      294.30      304.03      5.36 o 
   0   7   1        0.44        1.16      0.70 o 
   1   7   1      137.78      133.31      3.71 o 
   2   7   1       15.05       14.81      1.40 o 
   3   7   1       15.14       16.72      1.41 o 
   4   7   1       37.43       39.88      3.43 o 
   5   7   1       33.43       33.43      4.66 o 
  -6   8   1        1.99        2.17      1.32 o 
  -5   8   1        1.59        0.45      1.12 o 
  -4   8   1       19.66       17.82      2.90 o 
  -3   8   1        0.15        0.09      0.73 o 
  -2   8   1        2.86        1.75      0.84 o 
  -1   8   1      236.33      205.42      4.41 o 
   0   8   1       32.61       29.95      1.83 o 
   1   8   1       17.09       19.03      1.57 o 
   2   8   1       29.84       32.70      1.84 o 
   3   8   1        8.40        9.38      1.30 o 
   4   8   1        8.39        9.15      2.29 o 
   5   8   1       87.24       98.53      7.77 o 
  -6   9   1        0.07        0.07      1.09 o 
  -5   9   1        0.88        0.75      1.00 o 
  -4   9   1       90.21       87.45      3.56 o 
  -3   9   1      116.59      115.92      4.97 o 
  -2   9   1      120.54      107.75      4.10 o 
  -1   9   1        0.34        0.28      0.87 o 
   0   9   1      168.37      163.69      4.51 o 
   1   9   1       92.72       89.61      3.30 o 
   2   9   1       10.74       11.54      1.43 o 
   3   9   1       12.85       12.56      1.72 o 
   4   9   1       87.53       98.34      7.77 o 
  -5  10   1       27.33       30.39      2.88 o 
  -4  10   1       90.28       87.88      3.77 o 
  -3  10   1        2.87        3.31      1.52 o 
  -2  10   1       22.75       18.38      1.82 o 
  -1  10   1        1.48        0.92      0.99 o 
   0  10   1        1.34        0.09      1.21 o 
   1  10   1       58.49       66.25      3.05 o 
   2  10   1      167.02      183.08      5.41 o 
   3  10   1       12.97       10.43      2.14 o 
  -4  11   1        0.11       -1.08      1.70 o 
  -3  11   1       56.18       52.49      4.45 o 
  -2  11   1        0.98        0.59      1.13 o 
  -1  11   1       30.09       28.36      2.39 o 
   0  11   1        0.00       -0.05      1.32 o 
   1  11   1        8.44        7.83      1.75 o 
   2  11   1        2.59        0.94      1.82 o 
  -3  12   1        0.19        2.30      2.15 o 
  -2  12   1       99.99       92.93      4.15 o 
  -1  12   1       86.49       78.55     11.12 o 
   0  12   1       14.44       12.21      2.74 o 
   1  12   1        2.67        3.39      1.61 o 
   1 -14   2       15.85       11.66      2.09 o 
  -1 -13   2       14.35       12.46      2.56 o 
   0 -13   2      180.58      166.17     10.58 o 
   1 -13   2      196.06      173.55      6.03 o 
   2 -13   2        0.43       -0.35      1.03 o 
   3 -13   2       36.65       39.96      3.05 o 
   4 -13   2       68.76       73.75      5.93 o 
  -2 -12   2        2.27        0.64      2.05 o 
  -1 -12   2       38.63       35.52      3.11 o 
   0 -12   2       47.50       53.54      3.01 o 
   1 -12   2       41.91       44.97      2.81 o 
   2 -12   2        6.70        6.68      1.30 o 
   3 -12   2       10.78        8.40      2.62 o 
   4 -12   2       45.81       50.23      5.93 o 
   5 -12   2        0.11        1.78      2.24 o 
  -3 -11   2      163.07      169.71      6.08 o 
  -2 -11   2      191.93      203.13      5.37 o 
  -1 -11   2      141.04      152.93      4.53 o 
   0 -11   2        5.97        4.85      1.54 o 
   1 -11   2        3.21        3.12      1.02 o 
   2 -11   2       27.58       28.28      3.67 o 
   3 -11   2       75.10       69.76      3.94 o 
   4 -11   2       72.07       64.09      4.62 o 
   5 -11   2        3.40        1.86      2.72 o 
  -4 -10   2       11.20        8.75      3.11 o 
  -3 -10   2       26.30       27.84      2.41 o 
  -2 -10   2       65.26       72.69      3.02 o 
  -1 -10   2        6.11        5.68      1.14 o 
   0 -10   2       11.35       15.24      1.36 o 
   1 -10   2       15.48       14.18      1.46 o 
   2 -10   2       68.22       64.74      2.75 o 
   3 -10   2      150.37      141.62      5.29 o 
   4 -10   2        5.40        5.92      1.68 o 
   5 -10   2        5.67        4.40      1.72 o 
   6 -10   2       10.08       11.76      2.51 o 
  -5  -9   2        8.52        8.94      3.11 o 
  -4  -9   2       41.47       44.89      5.44 o 
  -3  -9   2        4.10        5.63      1.29 o 
  -2  -9   2      224.18      218.83      6.28 o 
  -1  -9   2      416.73      409.60      6.95 o 
   0  -9   2      187.27      179.64      3.45 o 
   1  -9   2      121.27      126.30      3.32 o 
   2  -9   2      334.97      338.28      6.80 o 
   3  -9   2        3.79        2.43      1.24 o 
   4  -9   2      199.13      185.74      6.19 o 
   5  -9   2        3.69        4.20      1.38 o 
   6  -9   2        0.05       -0.31      1.01 o 
  -5  -8   2       25.11       29.54      4.47 o 
  -4  -8   2       91.37      106.89      7.39 o 
  -3  -8   2        1.10        1.88      0.91 o 
  -2  -8   2      101.73      103.51      2.75 o 
  -1  -8   2        0.27       -0.79      0.52 o 
   0  -8   2      592.67      620.27      8.54 o 
   1  -8   2     1081.54     1118.49     15.35 o 
   2  -8   2       89.83       91.47      2.60 o 
   3  -8   2       35.13       33.05      2.46 o 
   4  -8   2      298.59      304.17      8.09 o 
   5  -8   2      181.13      187.10      5.27 o 
   6  -8   2        3.61        2.95      1.21 o 
  -6  -7   2       61.99       73.08      6.41 o 
  -5  -7   2       80.57      104.56      7.19 o 
  -4  -7   2        4.00        2.72      1.75 o 
  -3  -7   2        0.50        0.10      0.63 o 
  -2  -7   2       62.79       67.81      2.03 o 
  -1  -7   2       51.03       54.59      1.59 o 
   0  -7   2      147.78      151.52      3.00 o 
   1  -7   2      438.01      464.59      6.55 o 
   2  -7   2      796.48      794.22     11.16 o 
   3  -7   2      107.83      106.89      3.94 o 
   4  -7   2       57.59       67.94      2.99 o 
   5  -7   2      292.73      284.88      6.43 o 
   6  -7   2       70.26       67.76      2.94 o 
   7  -7   2       11.10       15.22      2.22 o 
  -6  -6   2       49.70       55.78      5.25 o 
  -5  -6   2      147.52      173.36      9.13 o 
  -4  -6   2        1.86        2.24      1.55 o 
  -3  -6   2      126.13      131.39      7.00 o 
  -2  -6   2       18.56       13.27      0.96 o 
  -1  -6   2        3.07       -0.15      0.36 o 
   0  -6   2       81.54       73.08      1.80 o 
   1  -6   2        2.87        0.71      0.96 o 
   2  -6   2      264.56      259.46      4.04 o 
   3  -6   2      199.97      198.30      4.79 o 
   4  -6   2      410.41      413.43      7.25 o 
   5  -6   2        0.71       -0.31      0.70 o 
   6  -6   2        4.88        6.61      1.22 o 
   7  -6   2       22.39       28.98      2.18 o 
  -6  -5   2        0.10        0.78      1.55 o 
  -5  -5   2       12.58        9.91      2.33 o 
  -4  -5   2      112.45      121.91      8.55 o 
  -3  -5   2      351.81      363.51      7.12 o 
  -2  -5   2       10.76       16.15      0.90 o 
  -1  -5   2      396.69      421.94      5.20 o 
   0  -5   2      975.08     1087.26     12.90 o 
   1  -5   2       70.90       57.64      1.66 o 
   2  -5   2      195.38      228.12      4.78 o 
   3  -5   2      118.50      117.80      2.82 o 
   4  -5   2       10.90        7.36      0.78 o 
   5  -5   2      177.26      176.12      4.22 o 
   6  -5   2       10.63        9.60      1.34 o 
   7  -5   2        0.20       -0.54      1.02 o 
  -7  -4   2        0.05       -0.39      1.36 o 
  -6  -4   2        4.33        4.08      1.75 o 
  -5  -4   2        3.03        2.14      1.55 o 
  -4  -4   2        2.66        4.90      0.97 o 
  -3  -4   2      412.90      428.71     17.27 o 
  -2  -4   2     2187.58     2525.44     25.93 o 
  -1  -4   2      547.56      669.22      7.95 o 
   0  -4   2      420.70      432.70      5.08 o 
   1  -4   2      189.98      240.17      3.53 o 
   2  -4   2      416.48      507.29      8.55 o 
   3  -4   2      246.03      248.96      3.99 o 
   4  -4   2      169.33      166.37      3.11 o 
   5  -4   2        9.11       11.68      1.20 o 
   6  -4   2        1.05        0.04      0.75 o 
   7  -4   2       17.63       23.81      1.91 o 
  -7  -3   2        4.85        9.91      2.14 o 
  -6  -3   2        2.53        4.08      1.75 o 
  -5  -3   2       17.75       15.89      3.30 o 
  -4  -3   2       89.46      102.73      2.90 o 
  -3  -3   2       10.31       12.30      1.14 o 
  -2  -3   2      133.51      131.52      2.11 o 
  -1  -3   2     1809.79     1925.09     19.99 o 
   0  -3   2       11.56       13.84      0.58 o 
   1  -3   2    19465.48    18628.07    215.56 o 
   2  -3   2     2949.67     3048.95     52.88 o 
   3  -3   2      148.14      113.44      3.14 o 
   4  -3   2        4.94        4.14      0.65 o 
   5  -3   2        5.92        3.60      0.65 o 
   6  -3   2       19.20       16.39      1.37 o 
   7  -3   2        1.99        2.47      1.19 o 
  -7  -2   2        0.50        0.00      1.36 o 
  -5  -2   2      922.50      924.78     19.74 o 
  -4  -2   2      144.99      149.20      3.02 o 
  -3  -2   2       51.31       51.20      2.30 o 
  -2  -2   2      157.03      165.13      3.80 o 
  -1  -2   2      383.65      401.81      6.77 o 
   0  -2   2     2779.02     3043.07     40.87 o 
   1  -2   2    10148.57     9209.33     91.55 o 
   2  -2   2      117.52      135.12      3.94 o 
   3  -2   2      204.72      161.25      3.70 o 
   4  -2   2      232.49      219.66      4.33 o 
   5  -2   2      103.48       92.45      4.22 o 
   6  -2   2       84.17       73.76      2.70 o 
   7  -2   2      156.88      161.63      4.46 o 
  -7  -1   2       54.30       62.77      4.08 o 
  -6  -1   2        5.68        1.17      1.17 o 
  -5  -1   2      415.40      444.42      8.64 o 
  -4  -1   2     1254.30     1223.12     20.60 o 
  -3  -1   2       59.06       48.78      1.79 o 
  -2  -1   2      146.76      162.90      2.20 o 
  -1  -1   2      537.25      541.97      8.81 o 
   0  -1   2     1813.36     1866.08     25.40 o 
   1  -1   2      307.73      305.56      3.22 o 
   2  -1   2      157.65      178.72      3.19 o 
   3  -1   2       21.23       28.07      1.06 o 
   4  -1   2      869.52      835.02     12.52 o 
   5  -1   2      193.79      209.16      4.91 o 
   6  -1   2        4.77        5.65      1.11 o 
   7  -1   2        0.06        0.24      1.01 o 
  -7   0   2       39.71       -1.75      6.41 o 
  -6   0   2       11.94       10.39      1.67 o 
  -5   0   2       35.09       41.01      2.10 o 
  -4   0   2      184.57      187.33      4.10 o 
  -3   0   2      809.30      813.84     12.30 o 
  -2   0   2      558.40      549.47      8.64 o 
  -1   0   2     1291.34     1386.62     26.62 o 
   0   0   2       88.82       81.75      1.16 o 
   1   0   2       33.45       27.13      0.73 o 
   2   0   2      121.95      115.48      3.43 o 
   3   0   2      107.20      105.64      2.43 o 
   4   0   2      148.49      159.81      3.48 o 
   5   0   2      283.59      283.88      6.30 o 
   6   0   2       57.11       60.01      4.18 o 
   7   0   2        7.53        9.91      1.72 o 
  -7   1   2       16.42       -2.53      3.30 o 
  -6   1   2        3.02        3.29      1.27 o 
  -5   1   2       23.76       22.59      1.76 o 
  -4   1   2        2.14        3.21      1.29 o 
  -3   1   2       66.69       74.61      4.59 o 
  -2   1   2     2114.40     2232.66     30.78 o 
  -1   1   2    11080.46     9745.48    134.70 o 
   0   1   2     6623.14     6222.51    111.06 o 
   1   1   2      653.80      611.31     10.82 o 
   2   1   2      186.41      186.70      4.15 o 
   3   1   2     1015.21     1071.37     15.70 o 
   4   1   2        8.28        6.75      1.13 o 
   5   1   2       27.43       27.92      1.91 o 
   6   1   2       12.12       12.29      1.60 o 
   7   1   2        3.00        4.30      1.55 o 
  -7   2   2        3.15       -2.53      3.69 o 
  -6   2   2       53.73       61.89      3.00 o 
  -5   2   2       17.98       18.10      1.88 o 
  -4   2   2      120.93      130.86      4.30 o 
  -3   2   2      113.89      126.74      2.52 o 
  -2   2   2       27.64       32.38      2.44 o 
  -1   2   2     1933.41     1748.41     30.11 o 
   0   2   2    11258.03    10309.41    115.75 o 
   1   2   2       58.84       50.04      1.30 o 
   2   2   2      826.83      838.14      9.96 o 
   3   2   2      304.50      312.85      6.46 o 
   4   2   2        8.80        9.53      1.51 o 
   5   2   2        4.52        2.87      1.11 o 
   6   2   2       39.01       47.21      4.44 o 
   7   2   2        0.67       -1.17      1.36 o 
  -7   3   2       52.09       56.10      3.64 o 
  -6   3   2       69.46       61.96      3.07 o 
  -5   3   2      155.14      162.42      6.11 o 
  -4   3   2      273.03      286.71      5.18 o 
  -3   3   2       34.74       39.44      1.38 o 
  -2   3   2       84.06       81.52      2.13 o 
  -1   3   2      348.84      358.87      5.51 o 
   0   3   2        0.16        0.29      0.32 o 
   1   3   2      879.27      862.25     10.24 o 
   2   3   2      272.41      272.35      3.99 o 
   3   3   2       32.09       37.02      2.31 o 
   4   3   2      386.44      385.70      8.14 o 
   5   3   2       23.85       29.91      3.75 o 
   6   3   2        1.54        2.62      1.54 o 
  -7   4   2       17.90       14.59      2.26 o 
  -6   4   2       22.53       27.43      1.65 o 
  -5   4   2      131.47      143.20      4.25 o 
  -4   4   2      318.21      335.32      8.10 o 
  -3   4   2     1330.16     1374.64     19.67 o 
  -2   4   2       36.43       42.25      1.80 o 
  -1   4   2      132.73      124.48      2.52 o 
   0   4   2      130.10      169.31      2.90 o 
   1   4   2      200.95      194.57      3.52 o 
   2   4   2        1.33        0.71      0.60 o 
   3   4   2      762.63      730.41     12.69 o 
   4   4   2      418.46      419.82      8.89 o 
   5   4   2       23.38       29.35      2.34 o 
   6   4   2      109.97      144.31      6.03 o 
  -7   5   2       43.97       48.22      3.57 o 
  -6   5   2       15.54       18.33      1.85 o 
  -5   5   2        1.19        1.87      0.93 o 
  -4   5   2       37.98       39.27      3.39 o 
  -3   5   2        6.14        7.49      0.96 o 
  -2   5   2       64.26       55.56      3.13 o 
  -1   5   2        0.50        0.08      0.50 o 
   0   5   2       10.11       21.70      1.13 o 
   1   5   2       18.81       17.12      1.23 o 
   2   5   2        2.58        1.10      0.74 o 
   3   5   2      159.43      142.86      3.42 o 
   4   5   2       66.53       72.18      3.13 o 
   5   5   2        0.02        0.47      1.40 o 
   6   5   2       45.36       51.89      5.25 o 
  -7   6   2       67.94       73.59      2.73 o 
  -6   6   2       25.82       29.42      2.42 o 
  -5   6   2        6.23        7.04      1.46 o 
  -4   6   2        9.25       10.94      1.57 o 
  -3   6   2        5.55        4.13      0.91 o 
  -2   6   2       53.78       50.21      2.36 o 
  -1   6   2      362.46      353.30      5.80 o 
   0   6   2     1282.30     1273.76     15.33 o 
   1   6   2      142.85      147.63      3.48 o 
   2   6   2      133.52      121.27      4.99 o 
   3   6   2        8.60       10.26      1.60 o 
   4   6   2        0.15        0.74      1.21 o 
   5   6   2       30.77       31.80      4.08 o 
  -6   7   2       17.89       18.75      1.76 o 
  -5   7   2        3.12        4.81      1.12 o 
  -4   7   2        0.27       -0.08      0.72 o 
  -3   7   2       25.05       26.28      1.86 o 
  -2   7   2       26.70       26.66      1.90 o 
  -1   7   2       11.14        9.21      1.15 o 
   0   7   2      314.83      307.78      5.10 o 
   1   7   2      447.96      452.95      7.46 o 
   2   7   2        7.74       10.81      1.28 o 
   3   7   2      138.31      141.57      4.29 o 
   4   7   2      194.61      193.97      5.85 o 
   5   7   2        1.31        0.52      1.65 o 
  -6   8   2       16.98       18.91      1.91 o 
  -5   8   2        5.37        6.05      1.28 o 
  -4   8   2        0.23       -0.31      0.82 o 
  -3   8   2        6.57        6.79      1.55 o 
  -2   8   2       68.42       66.42      2.81 o 
  -1   8   2        0.58        0.39      0.83 o 
   0   8   2       16.37       18.21      2.04 o 
   1   8   2      389.51      386.65      6.85 o 
   2   8   2       79.65       88.97      2.89 o 
   3   8   2       36.74       39.40      2.51 o 
   4   8   2       19.65       17.22      2.93 o 
  -5   9   2       43.57       44.72      3.46 o 
  -4   9   2       78.30       76.30      4.06 o 
  -3   9   2        9.09        9.85      1.88 o 
  -2   9   2       72.77       71.37      3.66 o 
  -1   9   2       16.95       12.82      1.55 o 
   0   9   2       45.25       42.78      2.55 o 
   1   9   2        0.60       -0.66      1.11 o 
   2   9   2       43.11       41.37      2.51 o 
   3   9   2       14.22       16.57      1.96 o 
  -5  10   2        0.02        1.00      1.75 o 
  -4  10   2        7.35        5.46      1.87 o 
  -3  10   2      157.46      157.30      7.27 o 
  -2  10   2      108.39       99.12      3.96 o 
  -1  10   2        2.71        1.13      1.15 o 
   0  10   2       23.54       21.63      2.34 o 
   1  10   2       22.86       22.67      2.16 o 
   2  10   2        0.49        1.40      1.35 o 
   3  10   2        0.00       -2.65      3.21 o 
  -4  11   2       79.93       82.99      7.77 o 
  -3  11   2       83.01       77.06      5.43 o 
  -2  11   2        1.47        1.85      1.30 o 
  -1  11   2        0.08        1.04      1.45 o 
   0  11   2       21.54       23.66      2.52 o 
   1  11   2        0.35       -0.68      1.33 o 
  -1  12   2       43.01       34.78      4.72 o 
   0  12   2        9.59        3.09      2.29 o 
   0 -14   3       20.58       19.63      2.95 o 
   1 -14   3        0.38       -1.28      1.87 o 
   2 -14   3        8.31        7.89      2.14 o 
  -2 -13   3       38.48       44.31      4.06 o 
  -1 -13   3       60.72       65.00      4.84 o 
   0 -13   3        8.80        7.67      2.22 o 
   1 -13   3       16.34       18.40      2.13 o 
   2 -13   3        0.66       -0.46      1.01 o 
   3 -13   3       15.27       18.33      2.64 o 
   4 -13   3        3.62        4.16      2.82 o 
  -3 -12   3       42.58       47.95      3.41 o 
  -2 -12   3        5.98        6.02      2.26 o 
  -1 -12   3      205.08      210.47      8.20 o 
   0 -12   3      123.74      135.22      4.39 o 
   1 -12   3        0.96        0.57      0.92 o 
   2 -12   3        0.76        0.75      1.12 o 
   3 -12   3        3.76        5.24      2.01 o 
   4 -12   3       15.86       18.43      2.64 o 
   5 -12   3        1.84        2.21      4.47 o 
  -4 -11   3        6.06        3.69      2.72 o 
  -3 -11   3      146.36      147.42      5.50 o 
  -2 -11   3       72.99       79.27      3.79 o 
  -1 -11   3      137.31      138.71      4.96 o 
   0 -11   3     1631.83     1635.97     24.91 o 
   1 -11   3      279.57      276.98      6.33 o 
   2 -11   3        1.76        1.05      1.06 o 
   3 -11   3       53.11       58.68      4.21 o 
   4 -11   3       21.09       20.34      2.54 o 
   5 -11   3        0.19        0.90      1.15 o 
  -4 -10   3       15.51       11.86      3.50 o 
  -3 -10   3        0.92        2.08      1.35 o 
  -2 -10   3        2.43        1.66      1.15 o 
  -1 -10   3      198.49      204.55      4.51 o 
   0 -10   3        0.25       -0.33      0.72 o 
   1 -10   3      612.73      579.42      9.36 o 
   2 -10   3      307.58      296.95      6.43 o 
   3 -10   3       74.17       67.35      3.56 o 
   4 -10   3        7.07        6.69      1.67 o 
   5 -10   3        1.63        1.98      1.16 o 
   6 -10   3       17.76       12.64      2.55 o 
  -5  -9   3       17.55       21.77      4.28 o 
  -4  -9   3       21.80       17.49      3.50 o 
  -3  -9   3        3.36       11.86      2.92 o 
  -2  -9   3       37.52       32.28      2.03 o 
  -1  -9   3      140.71      151.39      3.58 o 
   0  -9   3        0.24        1.78      0.76 o 
   1  -9   3       12.74       15.08      1.36 o 
   2  -9   3       25.06       26.66      1.81 o 
   3  -9   3      422.45      419.09     10.03 o 
   4  -9   3      318.17      302.64      8.40 o 
   5  -9   3       61.34       58.88      3.12 o 
   6  -9   3        2.55        4.13      1.45 o 
  -5  -8   3       27.66       24.49      3.89 o 
  -4  -8   3      178.06      206.79     10.69 o 
  -3  -8   3       60.56       46.30      2.08 o 
  -2  -8   3      108.67      104.00      2.67 o 
  -1  -8   3      110.23      112.18      2.42 o 
   0  -8   3        3.50        5.95      0.82 o 
   1  -8   3       27.32       29.86      1.43 o 
   2  -8   3        1.14        2.84      0.76 o 
   3  -8   3       80.60       76.07      3.45 o 
   4  -8   3      556.80      547.77      9.37 o 
   5  -8   3      131.49      121.98      3.80 o 
   6  -8   3        4.09        3.71      1.32 o 
   7  -8   3       51.01       54.58      4.22 o 
  -6  -7   3       19.76       21.57      3.69 o 
  -5  -7   3        6.48        5.44      2.33 o 
  -4  -7   3       65.58       67.83      5.44 o 
  -3  -7   3      247.06      269.65      7.86 o 
  -2  -7   3       39.29       40.49      1.84 o 
  -1  -7   3       35.65       36.63      1.41 o 
   0  -7   3     1301.29     1384.58     29.88 o 
   1  -7   3      531.15      565.52      7.66 o 
   2  -7   3      263.23      274.49      4.61 o 
   3  -7   3       43.02       43.22      2.34 o 
   4  -7   3        9.21       10.90      1.40 o 
   5  -7   3      125.59      124.19      3.74 o 
   6  -7   3       29.99       33.58      2.28 o 
   7  -7   3       10.72       15.65      2.24 o 
  -6  -6   3        7.61        9.33      2.72 o 
  -5  -6   3       17.63       13.80      2.92 o 
  -4  -6   3        0.20        2.33      1.75 o 
  -3  -6   3      301.50      304.44      8.45 o 
  -2  -6   3       93.13       84.73      1.79 o 
  -1  -6   3      748.07      819.10     10.13 o 
   0  -6   3      160.46      176.50      3.07 o 
   1  -6   3     1361.97     1486.33     19.23 o 
   2  -6   3      785.06      815.00      9.74 o 
   3  -6   3       29.07       34.24      1.75 o 
   4  -6   3       71.91       75.55      2.64 o 
   5  -6   3        0.51       -0.06      0.87 o 
   6  -6   3        3.51        6.50      1.31 o 
   7  -6   3        0.10       -0.40      1.06 o 
  -6  -5   3       57.11       64.33      5.44 o 
  -5  -5   3       36.47       35.76      3.89 o 
  -4  -5   3       49.94       55.15      3.69 o 
  -3  -5   3        1.94        3.14      0.51 o 
  -2  -5   3       61.18       77.39      1.36 o 
  -1  -5   3       80.18      124.42      1.97 o 
   0  -5   3      779.37      811.73      9.89 o 
   1  -5   3      392.00      445.26      6.04 o 
   2  -5   3      946.62     1064.13     13.03 o 
   3  -5   3     1919.30     1888.58     25.99 o 
   4  -5   3       39.51       42.77      1.97 o 
   5  -5   3       88.60       87.93      3.14 o 
   6  -5   3        0.01       -0.29      0.90 o 
   7  -5   3        4.25        3.38      1.38 o 
  -7  -4   3        0.18        0.39      1.75 o 
  -6  -4   3        0.05        1.36      1.55 o 
  -5  -4   3       55.30       68.41      5.25 o 
  -4  -4   3      167.02      169.38      4.61 o 
  -3  -4   3       12.57       14.58      1.11 o 
  -2  -4   3     1090.71     1241.39     17.47 o 
  -1  -4   3      102.19      125.08      2.13 o 
   0  -4   3      137.59      148.52      2.72 o 
   1  -4   3      259.23      312.05      4.00 o 
   2  -4   3       95.65      104.46      2.45 o 
   3  -4   3        3.80       13.94      6.86 o 
   4  -4   3      828.24      809.55     13.07 o 
   5  -4   3      451.52      435.37      8.23 o 
   6  -4   3       24.92       24.95      1.89 o 
   7  -4   3       18.49       27.24      2.23 o 
  -7  -3   3        0.11        0.19      1.55 o 
  -6  -3   3        6.77        9.52      2.33 o 
  -4  -3   3      246.99      273.60      6.58 o 
  -3  -3   3      562.85      594.98      7.91 o 
  -2  -3   3       76.08       60.83      3.89 o 
  -1  -3   3       28.25       24.43      2.79 o 
   0  -3   3        0.74        2.01      0.24 o 
   1  -3   3      469.00      493.27      7.69 o 
   2  -3   3      311.41      354.18      6.04 o 
   3  -3   3       49.63       48.92      1.76 o 
   4  -3   3      126.40      120.98      3.93 o 
   5  -3   3      238.79      200.22      5.03 o 
   6  -3   3      118.70      119.37      4.22 o 
   7  -3   3        4.07        3.42      1.51 o 
  -7  -2   3       15.68        6.41      2.33 o 
  -5  -2   3      594.65      615.62     18.35 o 
  -4  -2   3      295.75      311.88      4.84 o 
  -3  -2   3      793.42      823.93      9.70 o 
  -2  -2   3     1445.76     1472.07     17.92 o 
  -1  -2   3     2778.22     2759.97     43.74 o 
   0  -2   3      132.31      128.35      1.74 o 
   1  -2   3      134.53      142.49      3.04 o 
   2  -2   3       24.10       23.61      1.20 o 
   3  -2   3        0.07        0.79      0.43 o 
   4  -2   3        1.30        1.48      0.60 o 
   5  -2   3      106.53       99.51      3.22 o 
   6  -2   3      174.65      158.35      4.59 o 
   7  -2   3       58.24       65.15      3.20 o 
  -7  -1   3       33.21       -3.50      6.02 o 
  -6  -1   3        8.86        6.34      5.34 o 
  -5  -1   3        1.88        1.86      0.61 o 
  -4  -1   3      153.37      151.23      2.80 o 
  -3  -1   3      361.93      397.96      5.09 o 
  -2  -1   3     1496.16     1545.66     26.47 o 
  -1  -1   3     2238.09     2195.56     24.10 o 
   0  -1   3        0.49       -0.43      0.28 o 
   1  -1   3        1.76        1.09      0.38 o 
   2  -1   3      258.91      281.18      5.29 o 
   3  -1   3       18.35       15.45      1.00 o 
   4  -1   3       19.11       16.72      1.29 o 
   5  -1   3       12.88        9.66      1.22 o 
   6  -1   3       13.20       13.10      1.50 o 
   7  -1   3        4.49        3.54      1.57 o 
  -7   0   3        3.00       -3.11      4.86 o 
  -6   0   3       10.55        3.50      3.40 o 
  -5   0   3       15.74       16.38      2.84 o 
  -4   0   3       76.95       84.73      4.40 o 
  -3   0   3      213.93      230.70      4.24 o 
  -2   0   3        9.79        8.23      0.84 o 
  -1   0   3      527.08      577.95      7.31 o 
   0   0   3     1555.30     1453.19     14.94 o 
   1   0   3      260.61      225.98      3.39 o 
   2   0   3      442.64      467.66      6.18 o 
   3   0   3       60.89       51.75      1.80 o 
   4   0   3      406.43      386.92      7.83 o 
   5   0   3        2.60        1.55      1.05 o 
   6   0   3       62.36       61.01      2.90 o 
   7   0   3        0.52       -0.20      1.15 o 
  -7   1   3       22.78       -3.30      4.08 o 
  -6   1   3       34.48       36.47      2.36 o 
  -5   1   3       63.14       71.63      2.74 o 
  -4   1   3      340.06      381.36     10.30 o 
  -3   1   3       28.99       32.37      2.05 o 
  -2   1   3      266.36      280.32      4.66 o 
  -1   1   3      356.94      348.11      5.31 o 
   0   1   3       96.63       82.33      1.84 o 
   1   1   3     1549.23     1436.29     17.59 o 
   2   1   3      587.12      556.56      6.82 o 
   3   1   3      456.25      487.87      9.26 o 
   4   1   3        0.07       -0.01      1.06 o 
   5   1   3      203.52      206.63      5.40 o 
   6   1   3       47.35       54.69      2.80 o 
   7   1   3        2.83        3.75      1.65 o 
  -7   2   3       24.24       -4.66      4.47 o 
  -6   2   3        1.78        0.11      1.19 o 
  -5   2   3        6.66        4.86      1.66 o 
  -4   2   3       32.72       35.54      1.76 o 
  -3   2   3       29.31       39.75      1.43 o 
  -2   2   3      163.71      168.83      3.89 o 
  -1   2   3     1390.65     1418.23     17.50 o 
   0   2   3      285.31      250.10      3.59 o 
   1   2   3      859.26      843.69     10.04 o 
   2   2   3     1085.79     1098.11     12.81 o 
   3   2   3       64.54       60.69      3.08 o 
   4   2   3       85.41       84.65      3.15 o 
   5   2   3       19.61       20.99      1.97 o 
   6   2   3        0.03       -0.09      0.96 o 
  -7   3   3        1.25        0.19      2.53 o 
  -6   3   3       71.22       88.38      2.30 o 
  -5   3   3      191.45      212.69      5.84 o 
  -4   3   3      249.47      249.25      4.21 o 
  -3   3   3      161.67      178.51      3.74 o 
  -2   3   3      177.42      175.29      4.29 o 
  -1   3   3     1622.44     1584.67     19.58 o 
   0   3   3      167.89      148.21      2.59 o 
   1   3   3      232.08      262.92      3.95 o 
   2   3   3       64.02       64.17      1.87 o 
   3   3   3      218.58      209.16      4.12 o 
   4   3   3      225.08      220.35      8.56 o 
   5   3   3        0.25       -0.09      0.84 o 
   6   3   3        9.78       10.15      2.15 o 
  -7   4   3        6.90        5.95      1.26 o 
  -6   4   3       34.25       38.37      2.17 o 
  -5   4   3        5.10        5.56      1.18 o 
  -4   4   3      595.42      620.70     10.20 o 
  -3   4   3      765.94      741.39     22.95 o 
  -2   4   3      193.99      191.56      4.78 o 
  -1   4   3     2011.03     2076.07     34.04 o 
   0   4   3     2328.65     2493.39     30.55 o 
   1   4   3      213.61      212.32      3.57 o 
   2   4   3       40.46       40.59      1.67 o 
   3   4   3       53.93       52.89      2.04 o 
   4   4   3        0.22        0.76      1.03 o 
   5   4   3       55.69       56.45      3.12 o 
   6   4   3        7.00        5.60      1.94 o 
  -7   5   3        0.91        1.09      1.03 o 
  -6   5   3        0.03        0.04      0.74 o 
  -5   5   3        5.12        5.05      1.32 o 
  -4   5   3        0.03       -0.62      0.76 o 
  -3   5   3       75.00       68.20      2.88 o 
  -2   5   3        0.40        1.34      0.56 o 
  -1   5   3       11.49       13.11      1.01 o 
   0   5   3      172.52      168.95      3.22 o 
   1   5   3      136.65      129.03      2.80 o 
   2   5   3      333.00      309.40      5.37 o 
   3   5   3      180.18      183.20      4.16 o 
   4   5   3        0.13        1.46      1.15 o 
   5   5   3       13.93       13.25      1.96 o 
  -6   6   3       42.67       50.38      4.30 o 
  -5   6   3        5.60        7.36      1.52 o 
  -4   6   3       11.27       11.03      1.62 o 
  -3   6   3       64.90       70.58      3.53 o 
  -2   6   3       47.38       50.74      2.91 o 
  -1   6   3       97.58       88.05      2.57 o 
   0   6   3      241.15      240.40      4.35 o 
   1   6   3       52.57       51.01      5.32 o 
   2   6   3      358.57      346.41      6.98 o 
   3   6   3      525.70      533.25     10.44 o 
   4   6   3      130.83      136.46      4.78 o 
   5   6   3       33.88       41.10      3.68 o 
  -6   7   3        5.52        5.83      1.60 o 
  -5   7   3        2.11        1.75      1.29 o 
  -4   7   3        7.40        6.46      1.53 o 
  -3   7   3      141.34      128.46      4.72 o 
  -2   7   3        2.89        3.71      1.10 o 
  -1   7   3      168.76      166.03      3.83 o 
   0   7   3        2.00        1.19      0.85 o 
   1   7   3       81.59       79.52      2.65 o 
   2   7   3        0.17        0.79      0.91 o 
   3   7   3      432.00      440.48     11.16 o 
   4   7   3      277.99      286.37      7.72 o 
  -6   8   3        1.36        2.79      3.30 o 
  -5   8   3       27.85       33.49      2.94 o 
  -4   8   3      365.19      348.75      9.27 o 
  -3   8   3       82.12       79.86      3.90 o 
  -2   8   3        4.30        3.24      1.10 o 
  -1   8   3        7.86        7.06      1.46 o 
   0   8   3        0.03       -0.25      1.08 o 
   1   8   3        3.36        2.17      1.26 o 
   2   8   3       23.22       27.41      1.88 o 
   3   8   3       22.06       22.12      1.90 o 
   4   8   3       22.86       25.97      3.41 o 
  -5   9   3      112.03      108.14      6.06 o 
  -4   9   3      106.28       85.90      5.28 o 
  -3   9   3       75.56       76.66      4.81 o 
  -2   9   3       93.69       95.94      3.82 o 
  -1   9   3       19.09       15.55      1.67 o 
   0   9   3      307.32      306.30     11.56 o 
   1   9   3       60.29       59.68      2.99 o 
   2   9   3       18.72       21.47      2.13 o 
   3   9   3        9.81        7.52      3.10 o 
  -4  10   3        0.72        4.17      2.30 o 
  -3  10   3       15.73       13.25      2.88 o 
  -2  10   3        0.25       -0.49      1.10 o 
  -1  10   3      153.15      158.00      5.42 o 
   0  10   3       14.15       14.02      2.03 o 
   1  10   3        8.37        6.38      1.67 o 
   2  10   3       14.69       16.99      2.06 o 
  -3  11   3        0.92        0.53      2.00 o 
  -2  11   3        1.17        2.34      1.70 o 
  -1  11   3        0.05       -0.43      1.43 o 
   0  11   3       38.45       41.47      6.19 o 
   1  11   3        5.19        4.43      1.70 o 
  -1 -14   4       42.71       45.93      4.45 o 
   0 -14   4       65.25       69.88      4.25 o 
   1 -14   4       54.51       50.31      3.70 o 
   2 -14   4        1.56        1.10      1.58 o 
   3 -14   4        0.51        2.40      1.97 o 
  -2 -13   4       25.06       22.23      3.89 o 
  -1 -13   4       66.65       62.24      7.29 o 
   0 -13   4       65.07       67.29      5.05 o 
   1 -13   4        2.63        2.17      1.44 o 
   2 -13   4       57.68       54.57      3.03 o 
   3 -13   4        0.00        2.25      1.48 o 
   4 -13   4       64.91       68.37      5.50 o 
  -3 -12   4        3.20        4.42      1.71 o 
  -2 -12   4        0.95       -0.22      1.91 o 
  -1 -12   4       15.74       15.68      2.34 o 
   0 -12   4        9.89       17.24      3.79 o 
   1 -12   4        0.18       -0.02      0.94 o 
   2 -12   4      131.06      117.39      4.01 o 
   3 -12   4      358.22      335.55      9.53 o 
   4 -12   4       34.81       33.80      3.26 o 
   5 -12   4       36.02       42.89      4.48 o 
  -4 -11   4        2.32        4.08      2.72 o 
  -3 -11   4       20.54       22.62      2.41 o 
  -2 -11   4       18.62       21.38      2.28 o 
  -1 -11   4       68.27       74.86      3.67 o 
   0 -11   4      234.18      238.74      5.75 o 
   1 -11   4        1.70        1.28      1.02 o 
   2 -11   4      117.75      115.03      3.80 o 
   3 -11   4       23.13       25.19      3.68 o 
   4 -11   4       32.10       30.10      2.46 o 
   5 -11   4        8.28        8.69      1.75 o 
  -4 -10   4      221.77      251.29     13.22 o 
  -3 -10   4      235.79      240.96      7.15 o 
  -2 -10   4       56.41       60.17      3.25 o 
  -1 -10   4      216.75      213.41      4.54 o 
   0 -10   4       79.80       79.78      2.75 o 
   1 -10   4       76.38       76.35      2.91 o 
   2 -10   4        4.35        3.25      1.08 o 
   3 -10   4       26.32       30.96      2.72 o 
   4 -10   4       12.19       11.04      1.62 o 
   5 -10   4        0.69        0.38      1.04 o 
   6 -10   4        0.28        0.09      1.65 o 
  -5  -9   4        3.01        3.50      2.33 o 
  -4  -9   4      139.60      137.02      8.94 o 
  -3  -9   4      189.97      199.78      6.41 o 
  -2  -9   4       45.50       51.39      2.37 o 
  -1  -9   4        1.54        1.02      0.82 o 
   0  -9   4      110.04      106.55      2.73 o 
   1  -9   4      119.84      110.15      3.39 o 
   2  -9   4       18.81       18.36      1.45 o 
   3  -9   4        1.87        2.27      1.22 o 
   4  -9   4        0.55        0.28      0.86 o 
   5  -9   4       76.35       75.78      3.40 o 
   6  -9   4       46.37       45.22      4.02 o 
  -5  -8   4        2.27        1.55      2.14 o 
  -4  -8   4       22.44       20.21      3.69 o 
  -3  -8   4      200.11      205.28      8.07 o 
  -2  -8   4      561.63      575.11      9.71 o 
  -1  -8   4      216.02      216.60      3.82 o 
   0  -8   4       68.22       66.24      1.98 o 
   1  -8   4       40.57       42.37      1.63 o 
   2  -8   4       98.23       85.48      2.57 o 
   3  -8   4      315.05      306.91      6.39 o 
   4  -8   4        1.92        2.66      1.10 o 
   5  -8   4        4.18        3.28      1.12 o 
   6  -8   4        8.95       10.49      1.66 o 
  -6  -7   4        1.15        3.11      2.33 o 
  -5  -7   4       39.59       39.65      4.86 o 
  -4  -7   4        3.41        1.36      1.75 o 
  -3  -7   4       19.22       20.02      3.30 o 
  -2  -7   4       23.13       25.29      1.19 o 
  -1  -7   4      662.52      719.89      9.25 o 
   0  -7   4     1042.46     1105.24     13.54 o 
   1  -7   4      285.85      325.73      5.55 o 
   2  -7   4      202.45      211.12      3.81 o 
   3  -7   4       91.88       80.79      3.15 o 
   4  -7   4      938.97      916.17     13.86 o 
   5  -7   4       28.09       29.59      2.06 o 
   6  -7   4       12.25       13.28      1.95 o 
   7  -7   4       16.92       18.68      2.63 o 
  -6  -6   4       14.13       19.82      3.50 o 
  -5  -6   4        0.82        3.50      2.14 o 
  -4  -6   4        0.06        0.00      1.55 o 
  -3  -6   4       16.10       19.22      1.65 o 
  -2  -6   4        0.12        0.14      0.32 o 
  -1  -6   4       97.81      103.94      2.11 o 
   0  -6   4      861.66      956.37     16.56 o 
   1  -6   4     1040.49     1148.47     12.94 o 
   2  -6   4      823.86      878.27      9.46 o 
   3  -6   4     1156.95     1238.18     17.19 o 
   4  -6   4      729.28      697.13     11.03 o 
   5  -6   4      202.56      193.16      4.78 o 
   6  -6   4       26.38       28.47      2.59 o 
   7  -6   4        0.69        0.96      1.51 o 
  -6  -5   4       47.58       75.41      6.02 o 
  -5  -5   4        3.62        0.39      1.55 o 
  -4  -5   4      489.59      482.96     17.69 o 
  -3  -5   4       90.52       94.65      6.02 o 
  -2  -5   4      393.75      410.09      7.69 o 
  -1  -5   4      138.62      147.79      3.22 o 
   0  -5   4      355.55      371.32      6.92 o 
   1  -5   4     1055.56     1235.24     15.83 o 
   2  -5   4     4374.29     4633.93     64.29 o 
   3  -5   4      576.82      606.40      9.36 o 
   4  -5   4       79.52       84.13      2.73 o 
   5  -5   4      201.42      199.55      4.76 o 
   6  -5   4        1.48        0.17      1.07 o 
   7  -5   4       13.85       19.15      2.17 o 
  -7  -4   4       11.42       17.10      3.30 o 
  -6  -4   4       31.01       29.15      3.89 o 
  -4  -4   4       90.73       93.48      5.83 o 
  -3  -4   4      118.72      140.51      7.39 o 
  -2  -4   4       10.30        4.65      1.02 o 
  -1  -4   4      246.40      248.04      6.52 o 
   0  -4   4      192.98      193.88      2.36 o 
   1  -4   4      938.20     1046.54     12.33 o 
   2  -4   4      786.83      840.34      9.34 o 
   3  -4   4       69.20       74.74      2.21 o 
   4  -4   4      114.10      107.07      3.20 o 
   5  -4   4       46.56       46.73      2.73 o 
   6  -4   4       35.66       44.36      2.65 o 
   7  -4   4       87.79      100.64      4.40 o 
  -7  -3   4        2.80        0.08      4.66 o 
  -6  -3   4        0.02        0.39      1.55 o 
  -5  -3   4       80.63       85.51      5.83 o 
  -4  -3   4      100.81      106.45      3.09 o 
  -3  -3   4      218.29      243.05      5.56 o 
  -2  -3   4       31.67       55.07     11.08 o 
  -1  -3   4     1338.54     1321.72     32.05 o 
   0  -3   4      451.48      457.66      4.85 o 
   1  -3   4        3.38        3.13      0.51 o 
   2  -3   4       29.07       28.39      1.11 o 
   3  -3   4       73.85       63.84      3.25 o 
   4  -3   4       11.26        8.80      1.22 o 
   5  -3   4      204.41      203.35      5.31 o 
   6  -3   4        2.62        2.48      1.21 o 
   7  -3   4        2.68        4.70      1.54 o 
  -7  -2   4        2.32       -0.56      2.53 o 
  -6  -2   4        2.84        2.44      1.72 o 
  -5  -2   4        4.88        4.66      1.90 o 
  -4  -2   4       37.06       37.79      1.48 o 
  -3  -2   4      148.83      147.34      2.33 o 
  -2  -2   4      306.89      286.34      6.77 o 
  -1  -2   4       37.53       38.33      1.80 o 
   0  -2   4     2827.44     2844.86     31.24 o 
   1  -2   4     1758.58     1663.94     22.58 o 
   2  -2   4       11.39       10.52      0.60 o 
   3  -2   4        0.39        3.24      0.69 o 
   4  -2   4      680.65      640.26     11.90 o 
   5  -2   4      102.51       96.31      3.37 o 
   6  -2   4        0.39        0.15      1.04 o 
   7  -2   4       48.42       55.64      3.24 o 
  -5  -1   4        9.58        8.53      1.46 o 
  -4  -1   4      112.61      119.14      2.61 o 
  -3  -1   4       69.28       78.26      1.99 o 
  -2  -1   4        2.26        4.26      0.70 o 
  -1  -1   4      536.15      509.15      6.64 o 
   0  -1   4      181.65      188.61      3.32 o 
   1  -1   4     1486.99     1440.65     17.62 o 
   2  -1   4      506.01      429.59      4.96 o 
   3  -1   4       19.81       14.50      1.22 o 
   4  -1   4       30.43       23.94      2.74 o 
   5  -1   4      172.72      160.61      4.63 o 
   6  -1   4       73.54       69.51      3.20 o 
   7  -1   4       41.47       44.10      4.30 o 
  -7   0   4        9.47        8.39      8.65 o 
  -5   0   4     1175.10     1231.93     16.13 o 
  -4   0   4        2.12        1.96      0.58 o 
  -3   0   4      286.67      316.88      5.44 o 
  -2   0   4        0.22       -0.25      0.83 o 
  -1   0   4      233.48      203.00      4.51 o 
   0   0   4       68.53       71.25      1.48 o 
   1   0   4      487.91      466.01      6.82 o 
   2   0   4       59.29       51.05      1.32 o 
   3   0   4      507.84      464.17      9.00 o 
   4   0   4      303.28      314.20      6.94 o 
   5   0   4      232.42      214.27      5.64 o 
   6   0   4       82.89       79.75      3.49 o 
   7   0   4        8.03       11.39      1.93 o 
  -7   1   4        5.80        8.21      8.26 o 
  -6   1   4        0.18       -0.62      1.29 o 
  -5   1   4      150.98      169.81      3.32 o 
  -4   1   4     1152.43     1208.96     17.81 o 
  -3   1   4        7.84       10.77      0.89 o 
  -2   1   4      382.01      420.95      7.84 o 
  -1   1   4       22.14       17.66      1.01 o 
   0   1   4      133.43      128.66      2.51 o 
   1   1   4      583.40      580.39      7.28 o 
   2   1   4       68.33       64.19      2.41 o 
   3   1   4       87.62       89.07      2.98 o 
   4   1   4      295.85      275.75      6.42 o 
   5   1   4      350.25      337.22      7.80 o 
   6   1   4        0.01        0.44      1.11 o 
  -7   2   4        0.00       -0.75      2.62 o 
  -6   2   4      158.75      161.84      4.54 o 
  -5   2   4       12.32       13.59      4.20 o 
  -4   2   4        0.76        0.87      0.70 o 
  -3   2   4      430.21      423.08      7.10 o 
  -2   2   4     2110.45     2285.32     36.24 o 
  -1   2   4     1155.01     1233.89     15.55 o 
   0   2   4        4.88        1.21      0.47 o 
   1   2   4      191.93      151.28      2.73 o 
   2   2   4      130.04      124.24      2.64 o 
   3   2   4        5.98        6.51      1.12 o 
   4   2   4      286.33      267.78      6.54 o 
   5   2   4        1.41        0.62      1.25 o 
   6   2   4        1.89        2.64      1.41 o 
  -7   3   4        0.10        0.78      1.17 o 
  -6   3   4       60.41       55.79      2.40 o 
  -5   3   4       40.78       42.08      3.05 o 
  -4   3   4        1.77        1.34      0.87 o 
  -3   3   4        9.71        7.74      1.55 o 
  -2   3   4      399.13      356.10      6.70 o 
  -1   3   4     1565.67     1489.35     21.11 o 
   0   3   4        5.51        4.73      0.79 o 
   1   3   4     1225.82     1211.39     15.91 o 
   2   3   4      563.25      559.76      9.68 o 
   3   3   4      442.08      424.26      7.38 o 
   4   3   4       28.59       29.80      2.23 o 
   5   3   4        0.12       -0.16      1.05 o 
   6   3   4        7.41        6.78      1.69 o 
  -7   4   4        5.02        5.88      1.68 o 
  -6   4   4       73.03       84.86      3.67 o 
  -5   4   4      169.29      174.19      5.15 o 
  -4   4   4        0.01        0.00      0.74 o 
  -3   4   4        0.09        1.06      0.73 o 
  -2   4   4       30.38       32.15      1.35 o 
  -1   4   4      599.65      576.72      7.62 o 
   0   4   4      667.98      673.90      8.78 o 
   1   4   4        3.64        3.45      0.72 o 
   2   4   4      120.52      112.04      2.79 o 
   3   4   4        0.47       -0.14      0.77 o 
   4   4   4        1.08        0.29      1.07 o 
   5   4   4       16.18       14.07      2.31 o 
  -6   5   4       29.29       31.66      2.55 o 
  -5   5   4       37.47       42.07      2.76 o 
  -4   5   4      163.22      173.21      5.25 o 
  -3   5   4       17.41       22.69      2.33 o 
  -2   5   4        0.32       -0.50      0.72 o 
  -1   5   4        0.81        1.36      0.84 o 
   0   5   4        4.37        4.45      0.88 o 
   1   5   4       30.41       25.49      1.55 o 
   2   5   4        3.78        4.48      1.00 o 
   3   5   4        0.24        0.57      0.90 o 
   4   5   4       88.65       99.49      4.06 o 
   5   5   4       61.40       77.46      3.81 o 
  -6   6   4        1.05        0.85      1.19 o 
  -5   6   4        3.19        3.91      2.51 o 
  -4   6   4      215.48      209.40      6.89 o 
  -3   6   4      217.15      212.62      6.01 o 
  -2   6   4        0.07       -0.42      0.71 o 
  -1   6   4      168.82      177.18      3.90 o 
   0   6   4       37.07       28.65      2.31 o 
   1   6   4       16.65       16.04      1.45 o 
   2   6   4       23.02       21.58      1.59 o 
   3   6   4       12.02       14.90      1.52 o 
   4   6   4       21.46       17.24      3.33 o 
   5   6   4       52.91       61.03      5.73 o 
  -6   7   4        0.89        2.13      1.52 o 
  -5   7   4        2.78        2.50      1.33 o 
  -4   7   4        0.12        1.83      1.38 o 
  -3   7   4        6.48        4.20      1.52 o 
  -2   7   4       86.65       84.06      3.03 o 
  -1   7   4      335.77      313.21     13.43 o 
   0   7   4       89.73       76.12      3.13 o 
   1   7   4       80.77       76.75      3.03 o 
   2   7   4       22.53       24.95      1.78 o 
   3   7   4       17.17       14.37      2.66 o 
   4   7   4       13.75       13.67      2.19 o 
  -5   8   4       10.69       10.03      2.13 o 
  -4   8   4        3.47        3.09      1.52 o 
  -3   8   4       58.36       50.15      3.47 o 
  -2   8   4        1.41        0.52      1.06 o 
   0   8   4      123.82      122.02      4.03 o 
   1   8   4        9.74        9.57      1.68 o 
   2   8   4       76.62       72.64      3.14 o 
   3   8   4       78.09       79.09      8.84 o 
  -5   9   4        5.17        6.31      2.51 o 
  -4   9   4       31.77       24.32      2.89 o 
  -3   9   4       33.62       32.02      6.01 o 
  -2   9   4        0.01       -0.58      1.06 o 
  -1   9   4       81.60       71.22      3.22 o 
   0   9   4      173.46      175.79      5.07 o 
   1   9   4      129.79      134.96      6.12 o 
   2   9   4       33.66       35.02      3.23 o 
  -4  10   4       13.05       13.40      3.22 o 
  -3  10   4        2.81        3.16      2.37 o 
  -2  10   4        0.57       -0.12      1.24 o 
  -1  10   4        0.65       -0.11      1.39 o 
   0  10   4        0.25        0.86      1.52 o 
   1  10   4       34.49       37.61      2.78 o 
  -1 -14   5       47.61       52.36      4.62 o 
   0 -14   5        0.15       -2.54      2.05 o 
   1 -14   5      217.27      208.25      6.80 o 
   2 -14   5       53.70       56.41      3.25 o 
   3 -14   5        6.49        8.46      2.16 o 
  -2 -13   5       16.54       16.71      3.12 o 
  -1 -13   5       36.50       36.42      3.87 o 
   0 -13   5       65.93       69.57      3.94 o 
   1 -13   5      180.51      175.43      5.98 o 
   2 -13   5        1.66        2.23      1.30 o 
   3 -13   5       63.24       60.76      4.37 o 
   4 -13   5       89.82       89.88      4.13 o 
  -3 -12   5       10.91       15.82      2.30 o 
  -2 -12   5       39.17       41.44      5.54 o 
  -1 -12   5       66.95       67.23      6.12 o 
   0 -12   5       86.75       89.12      4.14 o 
   1 -12   5       10.76        9.90      1.48 o 
   2 -12   5       18.00       17.02      1.91 o 
   3 -12   5       44.64       43.73      3.48 o 
   4 -12   5       60.80       65.36      3.48 o 
   5 -12   5       72.08       75.90      5.64 o 
  -4 -11   5        1.69        1.55      2.33 o 
  -3 -11   5       86.58       91.57      8.07 o 
  -2 -11   5       47.34       51.58      4.74 o 
  -1 -11   5      127.58      138.25      5.07 o 
   0 -11   5       55.24       61.30      3.56 o 
   1 -11   5        1.30        1.48      0.97 o 
   2 -11   5        2.81        2.77      1.13 o 
   3 -11   5        0.24        1.20      1.04 o 
   4 -11   5        2.47        2.46      1.24 o 
   5 -11   5       52.43       53.42      3.28 o 
  -5 -10   5        1.97        1.94      2.33 o 
  -4 -10   5       49.41       38.87      5.44 o 
  -3 -10   5       31.13       32.38      2.44 o 
  -2 -10   5      182.61      185.49      5.54 o 
  -1 -10   5     1038.12     1083.40     17.19 o 
   0 -10   5      745.82      772.52     11.53 o 
   1 -10   5       47.38       48.11      2.69 o 
   2 -10   5      184.88      176.91      4.72 o 
   3 -10   5      215.14      204.01      5.42 o 
   4 -10   5       20.80       21.88      1.95 o 
   5 -10   5        7.72        4.57      1.39 o 
   6 -10   5        1.73        1.73      3.02 o 
  -5  -9   5       10.76       10.88      3.50 o 
  -4  -9   5        9.23        7.39      3.11 o 
  -3  -9   5       35.59       26.98      3.21 o 
  -2  -9   5       16.01       16.02      1.87 o 
  -1  -9   5      285.00      296.04      5.34 o 
   0  -9   5     1543.57     1580.63     19.19 o 
   1  -9   5      365.34      354.22      6.28 o 
   2  -9   5        5.73        4.03      0.94 o 
   3  -9   5       18.08       21.04      1.71 o 
   4  -9   5       14.66       15.51      1.66 o 
   5  -9   5       10.35       12.17      1.67 o 
   6  -9   5        1.39        0.93      1.20 o 
  -5  -8   5       29.70       29.74      4.47 o 
  -4  -8   5      122.92      117.39      7.97 o 
  -3  -8   5        0.01        1.55      1.94 o 
  -2  -8   5       13.60       12.73      1.35 o 
  -1  -8   5       32.22       35.08      2.07 o 
   0  -8   5        0.18        0.34      0.53 o 
   1  -8   5      429.13      408.88      6.18 o 
   2  -8   5      161.10      155.81      3.01 o 
   3  -8   5      156.70      143.74      3.80 o 
   4  -8   5       82.20       81.08      2.99 o 
   5  -8   5       26.48       26.76      2.08 o 
   6  -8   5       12.93       16.58      1.95 o 
  -6  -7   5        7.14        4.28      2.33 o 
  -5  -7   5       48.10       66.27      6.02 o 
  -4  -7   5       67.80       71.13      6.22 o 
  -3  -7   5      342.01      349.63     14.96 o 
  -2  -7   5       94.96      101.59      4.02 o 
  -1  -7   5      616.05      671.40      7.92 o 
   0  -7   5       74.28       89.79      2.16 o 
   1  -7   5       35.57       38.72      1.26 o 
   2  -7   5        0.60        0.55      0.48 o 
   3  -7   5      895.88      902.60     14.65 o 
   4  -7   5      958.15      924.51     14.09 o 
   5  -7   5       11.81       16.41      2.01 o 
   6  -7   5      227.02      233.07      5.87 o 
   7  -7   5       67.65       75.88      4.62 o 
  -6  -6   5        6.44        5.83      2.72 o 
  -5  -6   5        8.05       14.38      3.30 o 
  -4  -6   5      121.31      140.71      8.36 o 
  -3  -6   5       34.20       31.29      3.89 o 
  -2  -6   5      301.59      326.36      5.68 o 
  -1  -6   5       79.72       72.01      1.34 o 
   0  -6   5       43.73       39.00      1.13 o 
   1  -6   5       77.88       96.00      1.90 o 
   2  -6   5      153.25      159.56      2.86 o 
   3  -6   5      117.19      116.67      3.19 o 
   4  -6   5       68.71       68.74      2.74 o 
   5  -6   5       23.88       20.27      1.81 o 
   6  -6   5        0.20       -0.35      1.23 o 
   7  -6   5       24.23       28.46      3.20 o 
  -6  -5   5        0.00        0.11      2.82 o 
  -5  -5   5       25.24       23.13      3.69 o 
  -4  -5   5      147.71      160.53      8.75 o 
  -3  -5   5      263.00      146.34     20.80 o 
  -2  -5   5        0.28        0.86      0.52 o 
  -1  -5   5      300.88      333.94      7.36 o 
   0  -5   5     3960.09     4361.26     64.19 o 
   1  -5   5      838.35      917.78     10.38 o 
   2  -5   5      278.14      285.32      5.26 o 
   3  -5   5       54.78       49.25      2.19 o 
   4  -5   5       15.39       19.95      2.63 o 
   5  -5   5       16.60       16.79      1.94 o 
   6  -5   5        0.15        0.62      1.11 o 
   7  -5   5        0.49        0.49      1.49 o 
  -7  -4   5       31.20       -1.94      9.52 o 
  -6  -4   5        0.91        0.54      1.72 o 
  -5  -4   5       71.19       27.21     12.05 o 
  -3  -4   5        0.48       -0.81      0.77 o 
  -2  -4   5        6.17        8.87      1.09 o 
  -1  -4   5        0.29        0.02      0.28 o 
   0  -4   5     1472.09     1743.36     18.08 o 
   1  -4   5     2473.24     2607.11     31.39 o 
   2  -4   5      365.14      359.36      4.79 o 
   3  -4   5      102.44      111.22      3.47 o 
   4  -4   5      143.38      138.54      4.26 o 
   5  -4   5        0.33       -0.92      1.36 o 
   6  -4   5        0.12       -0.10      1.07 o 
   7  -4   5        6.06        5.37      2.12 o 
  -7  -3   5       24.05       -8.75      9.91 o 
  -6  -3   5       64.99        6.22     10.69 o 
  -4  -3   5       71.50       23.13     10.88 o 
  -3  -3   5       43.81       54.51      2.80 o 
  -2  -3   5      127.75       58.69     12.63 o 
  -1  -3   5      120.91      136.73      2.84 o 
   0  -3   5      307.47      293.36      4.05 o 
   1  -3   5     1838.13     1907.38     24.56 o 
   2  -3   5      314.94      308.54      4.60 o 
   3  -3   5      475.70      456.88      8.76 o 
   4  -3   5        8.06        5.17      1.13 o 
   5  -3   5       33.85       37.83      3.56 o 
   6  -3   5        4.30        6.29      1.58 o 
   7  -3   5        6.34       11.08      2.44 o 
  -7  -2   5        6.28        1.43      7.00 o 
  -6  -2   5        0.65       -0.38      3.98 o 
  -5  -2   5        0.54        0.33      1.65 o 
  -4  -2   5       41.64       41.84      3.51 o 
  -3  -2   5        2.26        1.72      0.52 o 
  -2  -2   5        9.15        5.70      0.87 o 
  -1  -2   5      471.31      499.44      7.29 o 
   0  -2   5       27.28       25.99      1.02 o 
   1  -2   5       16.28       20.26      1.02 o 
   2  -2   5      306.16      299.31      3.81 o 
   3  -2   5      159.66      137.50      3.72 o 
   4  -2   5      793.50      740.44     13.89 o 
   5  -2   5      299.77      269.13      6.72 o 
   6  -2   5        0.01        0.34      1.10 o 
   7  -2   5      163.42      186.18      7.36 o 
  -7  -1   5       12.40        9.44      9.43 o 
  -5  -1   5       36.59       26.25     14.96 o 
  -4  -1   5      219.62      230.28      5.38 o 
  -3  -1   5     1059.30     1146.82     16.80 o 
  -2  -1   5     1003.23     1076.23     17.70 o 
  -1  -1   5        9.95       16.99      2.03 o 
   0  -1   5      857.67      852.97     11.10 o 
   1  -1   5      155.34      152.55      2.89 o 
   2  -1   5      144.68      156.17      2.63 o 
   3  -1   5       76.63       75.68      2.72 o 
   4  -1   5      101.43       82.38      3.20 o 
   5  -1   5       37.82       35.95      2.40 o 
   6  -1   5       74.67       74.97      3.81 o 
  -7   0   5        7.82        3.84      6.90 o 
  -5   0   5        7.85        8.10      2.30 o 
  -4   0   5      155.27      166.73      4.57 o 
  -3   0   5      648.46      644.50     10.20 o 
  -2   0   5       20.30        6.00      1.49 o 
  -1   0   5      293.54      303.43      5.11 o 
   0   0   5        9.79        5.57      0.77 o 
   1   0   5       18.36       11.41      0.82 o 
   2   0   5       43.21       57.99      1.73 o 
   3   0   5       74.52       75.22      3.11 o 
   4   0   5        0.14       -0.24      0.79 o 
   5   0   5      157.16      157.75      4.93 o 
   6   0   5       12.80        9.17      2.44 o 
  -7   1   5       24.38       31.29      3.69 o 
  -6   1   5        1.98        1.53      3.79 o 
  -5   1   5      105.55      106.88      3.68 o 
  -4   1   5      177.49      183.41      4.73 o 
  -3   1   5      233.32      252.96      5.63 o 
  -2   1   5     1048.15     1017.12     17.02 o 
  -1   1   5       61.73       52.75      1.58 o 
   0   1   5        0.14        1.58      0.52 o 
   1   1   5      420.43      394.64      5.49 o 
   2   1   5      124.48      116.17      2.60 o 
   3   1   5      334.89      315.61      5.77 o 
   4   1   5       51.63       51.47      3.03 o 
   5   1   5       33.76       34.21      2.52 o 
   6   1   5        2.70        2.09      1.43 o 
  -7   2   5        4.23        4.47      1.94 o 
  -6   2   5       69.47       74.10      4.57 o 
  -5   2   5      106.11      119.43      3.99 o 
  -4   2   5       65.80       70.40      2.93 o 
  -3   2   5        9.37       14.55      2.67 o 
  -2   2   5       10.80       12.41      1.65 o 
  -1   2   5       12.25       17.42      1.25 o 
   0   2   5     1058.61     1018.57     12.26 o 
   1   2   5      507.92      505.39      6.85 o 
   2   2   5       77.64       82.70      2.26 o 
   3   2   5      120.10      106.23      2.90 o 
   4   2   5      191.85      187.55      5.41 o 
   5   2   5        9.18        9.17      1.69 o 
   6   2   5       22.04       20.68      2.36 o 
  -7   3   5        0.01       -1.17      1.36 o 
  -6   3   5       53.97       58.42      3.70 o 
  -5   3   5      111.41      122.40      4.95 o 
  -4   3   5       48.88       54.16      2.67 o 
  -3   3   5       23.30       27.19      2.01 o 
  -2   3   5      222.03      223.60      4.42 o 
  -1   3   5       36.51       42.06      1.60 o 
   0   3   5        9.47        7.15      0.93 o 
   1   3   5      563.13      526.30      8.78 o 
   2   3   5       50.63       45.69      3.69 o 
   3   3   5        0.14       -0.48      0.71 o 
   4   3   5      189.07      183.00      5.49 o 
   5   3   5       53.41       59.54      3.28 o 
  -6   4   5       36.91       42.46      2.90 o 
  -5   4   5       80.83       74.01      7.66 o 
  -4   4   5        0.39       -0.39      1.40 o 
  -3   4   5       86.77       82.97      3.41 o 
  -2   4   5      106.99      111.26      3.03 o 
  -1   4   5      242.22      244.62      4.55 o 
   0   4   5      238.40      218.74      4.04 o 
   1   4   5       22.32       23.12      1.49 o 
   2   4   5       48.85       46.95      2.23 o 
   3   4   5      113.58      114.47      3.69 o 
   4   4   5        9.95        7.53      1.68 o 
   5   4   5       49.52       53.36      3.55 o 
  -6   5   5        0.78        1.48      1.18 o 
  -5   5   5       26.83       30.75      2.60 o 
  -4   5   5       23.13       22.65      2.23 o 
  -3   5   5      485.36      478.13     10.30 o 
  -2   5   5     1163.30     1116.96     19.72 o 
  -1   5   5      750.53      743.96     13.94 o 
   0   5   5      347.01      344.62      6.15 o 
   1   5   5        8.08        6.04      1.12 o 
   2   5   5       13.75       11.36      1.36 o 
   3   5   5        1.83       -0.06      1.12 o 
   4   5   5       99.26      103.95      4.33 o 
   5   5   5        6.86        5.89      1.85 o 
  -6   6   5        0.86        2.77      1.46 o 
  -5   6   5        7.62        6.57      1.65 o 
  -4   6   5      254.18      253.21      9.11 o 
  -3   6   5      383.05      363.99      9.16 o 
  -2   6   5      149.01      135.50      3.80 o 
  -1   6   5      436.22      450.81      8.98 o 
   0   6   5       79.49       81.43      3.66 o 
   1   6   5       46.34       39.37      2.72 o 
   2   6   5       16.73       16.39      1.57 o 
   3   6   5       13.78       14.68      1.64 o 
   4   6   5        8.40        8.21      2.03 o 
  -5   7   5        7.48        6.10      1.82 o 
  -4   7   5       85.62       79.52      4.18 o 
  -3   7   5       16.10       15.18      2.16 o 
  -2   7   5       18.58       22.17      1.85 o 
  -1   7   5       14.13       16.74      2.93 o 
   0   7   5      183.41      179.43      4.86 o 
   1   7   5      320.65      314.59      6.85 o 
   2   7   5      191.82      186.80      5.02 o 
   3   7   5       92.63       96.81      3.98 o 
  -5   8   5        3.71        1.83      1.85 o 
  -4   8   5        4.34        5.28      1.81 o 
  -3   8   5        3.80        3.42      1.75 o 
  -2   8   5        2.22        3.20      1.28 o 
   0   8   5       75.72       65.83      3.18 o 
   1   8   5       23.12       30.04      5.53 o 
   2   8   5       94.86       93.60      3.65 o 
   3   8   5      175.85      175.76     11.71 o 
  -4   9   5        9.01       11.04      4.86 o 
  -3   9   5        8.41        9.91      2.43 o 
  -2   9   5        6.06        7.14      1.59 o 
  -1   9   5       35.88       38.19      3.83 o 
   0   9   5        1.58        2.50      1.61 o 
   1   9   5       24.27       27.42      2.42 o 
  -2  10   5        2.94        0.67      2.18 o 
  -1  10   5       33.18       28.95      4.86 o 
   0  10   5       61.57       58.23      3.93 o 
  -1 -14   6        0.08        0.39      2.38 o 
   0 -14   6        8.33        7.70      2.79 o 
   1 -14   6       46.33       45.78      4.56 o 
   2 -14   6        2.05        0.79      1.99 o 
   3 -14   6        0.12        1.38      1.22 o 
  -2 -13   6      184.65      205.98      8.03 o 
  -1 -13   6      135.92      146.27      6.83 o 
   0 -13   6       41.35       39.93      4.04 o 
   1 -13   6       24.28       23.73      2.76 o 
   2 -13   6        4.29        4.83      1.43 o 
   3 -13   6       11.56       13.82      1.94 o 
   4 -13   6        0.18       -0.24      1.22 o 
  -3 -12   6        0.24        0.19      1.35 o 
  -2 -12   6        0.10       -1.79      1.35 o 
  -1 -12   6        1.02        1.00      2.13 o 
   0 -12   6       32.83       34.41      2.91 o 
   1 -12   6       28.52       28.17      2.41 o 
   2 -12   6        0.19       -0.06      0.98 o 
   3 -12   6       35.33       36.62      2.62 o 
   4 -12   6        2.50        1.39      1.23 o 
   5 -12   6        1.13        1.06      1.82 o 
  -4 -11   6        0.37       -0.58      1.94 o 
  -3 -11   6       38.73       34.14      2.62 o 
  -2 -11   6        1.50        2.07      1.32 o 
  -1 -11   6        0.82        1.48      1.42 o 
   0 -11   6       62.15       65.01      4.15 o 
   1 -11   6       53.29       51.89      2.51 o 
   2 -11   6      142.14      134.07      3.86 o 
   3 -11   6        1.31        0.58      1.03 o 
   4 -11   6       87.65       93.76      3.88 o 
   5 -11   6        8.93        4.81      1.49 o 
  -5 -10   6        0.13        0.97      2.14 o 
  -4 -10   6       20.79       21.18      4.28 o 
  -3 -10   6       22.84       22.47      2.02 o 
  -2 -10   6       12.48       11.49      1.79 o 
  -1 -10   6      168.79      178.51      5.45 o 
   0 -10   6        3.44        2.81      0.98 o 
   1 -10   6      342.26      338.26      6.07 o 
   2 -10   6      324.67      320.45      6.05 o 
   3 -10   6      277.08      248.45      5.95 o 
   4 -10   6        0.00       -1.17      0.93 o 
   5 -10   6      150.49      145.64      4.60 o 
   6 -10   6       22.47       21.01      2.96 o 
  -5  -9   6       55.26       49.36      6.02 o 
  -4  -9   6       69.40       73.08      6.61 o 
  -3  -9   6       19.59       14.39      1.56 o 
  -2  -9   6       15.35       18.93      2.02 o 
  -1  -9   6      128.74      122.61      6.43 o 
   0  -9   6      118.11      116.96      2.50 o 
   1  -9   6       57.39       54.11      1.93 o 
   2  -9   6      114.79      120.62      2.78 o 
   3  -9   6       38.66       70.62      4.07 o 
   4  -9   6       93.35       90.03      3.28 o 
   5  -9   6       12.77       12.05      1.75 o 
   6  -9   6        3.39        6.67      2.14 o 
  -5  -8   6       45.44       54.42      6.02 o 
  -4  -8   6      191.90      226.22     12.05 o 
  -3  -8   6        4.66        2.97      2.48 o 
  -2  -8   6       55.96       63.79      2.99 o 
  -1  -8   6     1078.88     1178.79     17.16 o 
   0  -8   6      505.41      497.50      7.28 o 
   1  -8   6       49.28       52.60      1.69 o 
   2  -8   6       39.70       44.34      1.86 o 
   3  -8   6      741.83      733.09     11.52 o 
   4  -8   6      414.86      389.07      7.57 o 
   5  -8   6       17.57       17.01      1.83 o 
   6  -8   6        1.94        3.50      1.57 o 
  -6  -7   6        0.22       -0.90      2.53 o 
  -5  -7   6        1.01        0.53      2.07 o 
  -4  -7   6      492.08      163.84     22.16 o 
  -3  -7   6      732.81      743.02     64.72 o 
  -2  -7   6       11.69       18.07      2.97 o 
  -1  -7   6       21.36       20.62      1.56 o 
   0  -7   6      507.49      526.63      6.54 o 
   1  -7   6      330.35      332.27      4.46 o 
   2  -7   6        7.46        3.92      0.74 o 
   3  -7   6      269.58      262.01      5.43 o 
   4  -7   6       61.97       61.61      2.65 o 
   5  -7   6       37.83       39.82      3.03 o 
   6  -7   6        2.54        3.34      1.56 o 
  -6  -6   6        1.48       -0.43      1.72 o 
  -5  -6   6        0.00       -1.04      1.72 o 
  -4  -6   6      105.03       99.31      7.19 o 
  -3  -6   6       82.61       90.93     16.52 o 
  -2  -6   6      175.68      178.55      6.06 o 
  -1  -6   6      138.80      138.19      2.55 o 
   0  -6   6       83.21       81.75      1.78 o 
   1  -6   6       60.24       53.33      1.44 o 
   2  -6   6      728.79      711.08      8.48 o 
   3  -6   6     1316.40     1277.67     19.78 o 
   4  -6   6      127.35      119.83      4.29 o 
   5  -6   6        1.01        1.34      1.29 o 
   6  -6   6       17.78       16.55      2.18 o 
  -6  -5   6        2.81        3.23      2.38 o 
  -5  -5   6        8.02        9.48      2.64 o 
  -4  -5   6        3.82        3.49      2.05 o 
  -3  -5   6       43.92       34.66      5.34 o 
  -2  -5   6       11.10       10.54      0.83 o 
  -1  -5   6      116.37      130.27      2.23 o 
   0  -5   6      877.16      953.31     10.58 o 
   1  -5   6       14.28       13.99      0.97 o 
   2  -5   6      559.76      549.50      7.69 o 
   3  -5   6     1301.11     1277.03     21.70 o 
   4  -5   6      642.68      599.96     12.21 o 
   5  -5   6       47.99       48.46      3.01 o 
   6  -5   6       89.27       86.83      4.66 o 
   7  -5   6        5.94        6.53      2.17 o 
  -6  -4   6        1.31       -0.99      4.08 o 
  -5  -4   6      120.47       24.49     12.24 o 
  -4  -4   6       37.28       18.66     12.05 o 
  -2  -4   6       94.53       98.15      2.12 o 
  -1  -4   6       68.29       66.21      1.27 o 
   0  -4   6      327.41      371.29      5.08 o 
   1  -4   6      817.63      831.42      9.33 o 
   2  -4   6        4.57        5.32      1.13 o 
   3  -4   6      505.42      488.30      9.64 o 
   4  -4   6      583.34      564.74     11.51 o 
   5  -4   6      118.08      115.38      4.25 o 
   6  -4   6        0.96        2.74      1.51 o 
   7  -4   6        0.37        0.78      2.92 o 
  -7  -3   6       26.24       -8.55     10.30 o 
  -6  -3   6       25.80       20.07     14.48 o 
  -5  -3   6        0.66        0.52      1.72 o 
  -3  -3   6       84.85       75.18      3.98 o 
  -2  -3   6        2.72        0.84      0.41 o 
  -1  -3   6       12.40       14.45      1.04 o 
   0  -3   6      544.43      574.39      7.27 o 
   1  -3   6      153.42      139.13      3.59 o 
   2  -3   6       80.91       76.75      1.81 o 
   3  -3   6       52.43       45.07      3.42 o 
   4  -3   6      133.80      123.38      4.11 o 
   5  -3   6      188.38      197.85      5.75 o 
   6  -3   6        0.35        0.27      1.24 o 
  -7  -2   6        0.43       -1.15      7.29 o 
  -6  -2   6        0.80       -1.95      7.97 o 
  -4  -2   6      186.35      194.53      6.41 o 
  -3  -2   6      491.48      473.87     11.35 o 
  -2  -2   6      312.95      303.44      5.95 o 
  -1  -2   6       13.19        4.96      1.19 o 
   0  -2   6      369.97      372.20      5.10 o 
   1  -2   6      166.32      171.91      2.94 o 
   2  -2   6      483.81      486.06      7.02 o 
   3  -2   6       49.87       46.00      2.28 o 
   4  -2   6      171.01      159.39      4.70 o 
   5  -2   6        3.66        4.25      1.41 o 
   6  -2   6      157.79      165.13      5.53 o 
  -7  -1   6        1.69       -0.73      5.25 o 
  -6  -1   6        5.90        4.07      8.26 o 
  -5  -1   6      234.01      229.72     11.08 o 
  -4  -1   6       19.44       23.13      1.66 o 
  -3  -1   6      345.18      344.09      9.12 o 
  -2  -1   6       32.41       24.41      1.25 o 
  -1  -1   6     2300.28     2301.35     31.02 o 
   0  -1   6      679.61      644.08      8.90 o 
   1  -1   6       10.53        7.81      0.75 o 
   2  -1   6        1.72        1.94      0.68 o 
   3  -1   6      259.27      241.54      5.76 o 
   4  -1   6      120.24      118.14      4.44 o 
   5  -1   6       77.39       71.03      3.34 o 
   6  -1   6       34.83       33.86      2.82 o 
  -7   0   6        0.03       -2.77      1.88 o 
  -6   0   6       13.29        7.08      7.39 o 
  -5   0   6       51.57       49.96      3.23 o 
  -4   0   6        3.46        1.57      0.93 o 
  -3   0   6        0.12        4.32      0.91 o 
  -2   0   6       12.58       15.35      1.98 o 
  -1   0   6       91.80      111.10      2.69 o 
   0   0   6      487.11      424.21      5.82 o 
   1   0   6       94.38       68.78      1.83 o 
   2   0   6       54.18       56.77      1.84 o 
   3   0   6      152.19      145.66      3.46 o 
   4   0   6      655.86      629.16     12.59 o 
   5   0   6      364.40      351.22      8.52 o 
   6   0   6       10.70        9.62      2.00 o 
  -6   1   6      142.87      142.46      7.97 o 
  -5   1   6        5.19        1.69      2.09 o 
  -4   1   6      399.99      410.62      8.69 o 
  -3   1   6       73.18       77.25      2.93 o 
  -2   1   6       75.68       84.03      2.47 o 
  -1   1   6        4.41        1.25      0.69 o 
   0   1   6       39.95       36.14      1.79 o 
   1   1   6      422.75      390.96      6.26 o 
   2   1   6      218.23      182.58      3.64 o 
   3   1   6       36.65       37.77      2.30 o 
   4   1   6        1.36        1.59      1.27 o 
   5   1   6      101.60      101.86      4.17 o 
   6   1   6       10.77        8.14      1.88 o 
  -7   2   6       24.34       22.35      3.50 o 
  -6   2   6      172.32      175.28      8.52 o 
  -5   2   6      433.43      453.93      9.75 o 
  -4   2   6       26.78       28.49      2.78 o 
  -3   2   6      132.15      140.50      4.30 o 
  -2   2   6       40.32       37.10      2.06 o 
  -1   2   6      143.71      129.52      2.70 o 
   0   2   6        0.14       -0.79      0.53 o 
   1   2   6        1.79        0.73      0.68 o 
   2   2   6        0.12       -0.89      0.59 o 
   3   2   6       20.13       16.63      1.89 o 
   4   2   6        6.39        5.97      1.53 o 
   5   2   6       71.47       69.90      3.61 o 
  -6   3   6       19.09       23.30      8.33 o 
  -5   3   6        2.77        3.12      5.27 o 
  -4   3   6       67.64       71.91      3.29 o 
  -3   3   6        0.89       19.25      3.03 o 
  -2   3   6        0.69        0.68      0.93 o 
  -1   3   6       67.88       61.72      2.71 o 
   0   3   6       28.45       29.82      2.16 o 
   1   3   6       53.60       56.17      2.33 o 
   2   3   6       20.23       22.18      2.01 o 
   3   3   6        2.63        0.60      1.01 o 
   4   3   6       14.51       17.78      2.41 o 
   5   3   6       46.15       61.25      4.21 o 
  -6   4   6        3.77        5.33      2.14 o 
  -5   4   6        0.88        0.85      2.19 o 
  -4   4   6        0.33       -0.65      0.94 o 
  -3   4   6      151.47      151.87      4.96 o 
  -2   4   6      704.84      695.88     11.32 o 
  -1   4   6       56.89       55.81      3.32 o 
   0   4   6      865.74      853.02     12.16 o 
   1   4   6      533.48      484.46      9.26 o 
   2   4   6        6.38        7.70      1.18 o 
   3   4   6       16.93       18.52      1.69 o 
   4   4   6       13.90       11.94      2.00 o 
   5   4   6        3.90        2.31      1.52 o 
  -6   5   6        6.45        6.10      1.94 o 
  -5   5   6        0.31        2.01      1.25 o 
  -4   5   6        1.04        0.93      1.74 o 
  -3   5   6        0.01        0.67      2.04 o 
  -2   5   6        5.76        8.67      1.60 o 
  -1   5   6      187.88      186.52      6.53 o 
   0   5   6       23.71       22.96      1.80 o 
   1   5   6      121.84      125.31      4.29 o 
   2   5   6      184.81      181.98      5.45 o 
   3   5   6        3.81        3.65      1.26 o 
   4   5   6        3.27        1.18      1.56 o 
  -5   6   6       26.99       30.86      2.94 o 
  -4   6   6        4.16        4.42      1.61 o 
  -2   6   6       25.24       25.68      2.97 o 
  -1   6   6        6.54        9.13      1.55 o 
   1   6   6       35.43       36.53      3.09 o 
   2   6   6       47.61       50.02      3.33 o 
   3   6   6        2.82        4.75      1.40 o 
  -5   7   6       81.31       89.33      8.94 o 
  -4   7   6       45.43       48.09      6.58 o 
  -3   7   6       56.31       43.58      3.43 o 
  -2   7   6       82.22       72.64      4.84 o 
  -1   7   6       34.99       36.15      2.60 o 
   2   7   6        4.87        3.58      1.59 o 
   3   7   6        7.53        9.01      2.40 o 
  -4   8   6       68.50       61.56     16.42 o 
  -3   8   6       12.04       19.40      4.22 o 
  -2   8   6        0.96       -1.36      1.09 o 
  -1   8   6        8.36        9.17      2.07 o 
   1   8   6       11.05       13.36      2.97 o 
   2   8   6        0.07       -2.48      1.65 o 
  -3   9   6        4.14        7.89      2.80 o 
  -2   9   6        4.87        6.12      2.00 o 
  -1   9   6       14.62       17.24      3.27 o 
   0   9   6        1.42       -2.28      1.85 o 
  -1 -14   7        6.33        9.81      2.99 o 
   0 -14   7       41.61       41.99      4.31 o 
   1 -14   7       53.65       54.97      6.02 o 
   2 -14   7        8.89        9.00      2.54 o 
   3 -14   7        7.52        9.84      1.80 o 
  -2 -13   7       75.79       80.85      6.41 o 
  -1 -13   7        0.45       -0.75      2.92 o 
   0 -13   7      199.88      201.58      8.10 o 
   1 -13   7      190.43      194.04      6.28 o 
   2 -13   7        3.70        5.95      1.37 o 
   3 -13   7        9.28        9.69      1.72 o 
   4 -13   7       81.03       80.21      3.99 o 
  -3 -12   7        0.48       -0.59      3.53 o 
  -2 -12   7        0.27       -0.29      1.65 o 
  -1 -12   7        2.92        2.56      2.26 o 
   0 -12   7        0.18        0.53      2.53 o 
   1 -12   7       86.92       96.42      4.08 o 
   2 -12   7      139.74      140.26      3.85 o 
   3 -12   7      144.50      136.34      5.61 o 
   4 -12   7       18.78       18.04      2.15 o 
   5 -12   7       35.96       38.59      4.34 o 
  -4 -11   7       19.74       20.50      7.09 o 
  -3 -11   7       15.96       12.02      6.10 o 
  -2 -11   7        1.19       -0.06      4.69 o 
  -1 -11   7        0.33        0.08      1.27 o 
   0 -11   7       34.98       40.61      2.87 o 
   1 -11   7       85.04       84.67      2.56 o 
   2 -11   7        3.43        4.65      1.07 o 
   3 -11   7       53.64       55.04      2.92 o 
   4 -11   7      124.24      120.61      4.05 o 
   5 -11   7       14.57       15.27      2.06 o 
  -5 -10   7       10.15        7.88      6.80 o 
  -4 -10   7      127.66      159.79      9.74 o 
  -3 -10   7       23.39       20.62      1.87 o 
  -2 -10   7        9.10       10.77      2.10 o 
  -1 -10   7        0.01       -1.37      1.74 o 
   0 -10   7      221.60      234.76      4.22 o 
   1 -10   7      144.34      140.28      3.22 o 
   2 -10   7        6.25        7.57      1.05 o 
   3 -10   7       14.26       13.34      1.55 o 
   4 -10   7      181.83      176.98      5.03 o 
   5 -10   7      347.72      326.60      7.38 o 
   6 -10   7        5.19        4.91      2.13 o 
  -5  -9   7       13.16       13.60      6.90 o 
  -4  -9   7        3.26        1.04      5.73 o 
  -3  -9   7      151.15      163.95      9.18 o 
  -2  -9   7      535.27      547.03     13.02 o 
  -1  -9   7      485.96      497.59     24.71 o 
   0  -9   7       56.15       59.81      2.15 o 
   1  -9   7       40.93       38.10      1.61 o 
   2  -9   7      142.54      136.65      4.25 o 
   3  -9   7       64.16       56.73      2.54 o 
   4  -9   7      150.52      134.56      4.11 o 
   5  -9   7        7.66        5.24      1.49 o 
   6  -9   7        3.70        3.16      1.82 o 
  -5  -8   7        1.47       -0.56      6.41 o 
  -4  -8   7        3.95        0.26      2.09 o 
  -3  -8   7        3.51        0.06      5.64 o 
  -2  -8   7      403.83      437.26      9.04 o 
  -1  -8   7     1305.52     1360.97     17.64 o 
   0  -8   7      208.27      197.27      4.23 o 
   1  -8   7      512.32      532.78      7.25 o 
   2  -8   7      262.75      253.52      4.25 o 
   3  -8   7      176.81      163.46      4.19 o 
   4  -8   7        0.29       -0.37      0.84 o 
   5  -8   7        0.23        1.65      1.23 o 
   6  -8   7        2.01       -0.05      1.44 o 
  -6  -7   7       29.71       -4.47      9.72 o 
  -5  -7   7       45.90       27.23      4.29 o 
  -4  -7   7       14.33       10.65      3.37 o 
  -3  -7   7       47.13       29.71      4.26 o 
  -2  -7   7        2.14        1.66      1.18 o 
  -1  -7   7      107.92      113.69      2.31 o 
   0  -7   7      492.70      488.59      9.26 o 
   1  -7   7       37.03       34.51      1.30 o 
   2  -7   7       22.32       29.02      1.42 o 
   3  -7   7        3.03        2.32      1.12 o 
   4  -7   7       95.40       90.49      3.52 o 
   5  -7   7        1.35        1.34      1.24 o 
   6  -7   7       10.02       11.54      2.02 o 
  -6  -6   7        6.70        0.90      5.54 o 
  -5  -6   7      101.72       75.60      6.80 o 
  -4  -6   7      557.16      236.33     27.79 o 
  -3  -6   7      310.91      232.44     26.43 o 
  -2  -6   7       66.37       74.36      3.92 o 
  -1  -6   7       20.68       22.57      0.92 o 
   0  -6   7      102.62      122.90      2.18 o 
   1  -6   7      408.14      419.35      5.93 o 
   2  -6   7       13.64       12.93      1.12 o 
   3  -6   7      168.09      156.25      4.58 o 
   4  -6   7       14.29       14.51      1.90 o 
   5  -6   7       93.07       93.19      4.10 o 
   6  -6   7       37.94       42.16      3.33 o 
  -6  -5   7        0.13       -0.14      6.41 o 
  -5  -5   7        9.29       10.38      6.71 o 
  -4  -5   7       33.00       16.63      8.65 o 
  -3  -5   7       92.73       46.57      5.15 o 
  -2  -5   7       68.69       64.89      3.01 o 
  -1  -5   7        6.63        6.48      0.53 o 
   0  -5   7      141.62      164.40      2.95 o 
   1  -5   7        2.13        2.08      0.58 o 
   2  -5   7       17.94       21.84      1.73 o 
   3  -5   7       38.64       39.69      3.65 o 
   4  -5   7       65.20       61.00      3.89 o 
   5  -5   7      204.43      189.10      5.90 o 
   6  -5   7      180.11      173.63      6.05 o 
  -6  -4   7        0.15       -1.69      5.34 o 
  -5  -4   7       20.23       19.03      9.91 o 
  -4  -4   7       13.79       11.67      3.18 o 
  -3  -4   7       99.12       46.64     16.13 o 
  -2  -4   7      571.30      582.78      9.84 o 
  -1  -4   7     1669.62     1756.64     20.25 o 
   0  -4   7     1133.42     1261.55     15.10 o 
   1  -4   7       18.82       19.69      1.21 o 
   2  -4   7       11.89       11.25      1.09 o 
   3  -4   7      168.64      176.21      4.90 o 
   4  -4   7        0.16       -0.39      0.91 o 
   5  -4   7        0.60        0.44      1.24 o 
   6  -4   7        5.13        2.79      1.71 o 
  -6  -3   7        0.00        0.61      7.77 o 
  -5  -3   7        0.10       -0.06      3.01 o 
  -4  -3   7        0.02        0.49      2.53 o 
  -3  -3   7       54.65       55.86     10.33 o 
  -2  -3   7        8.01        7.16      0.65 o 
  -1  -3   7       54.18       40.62      1.83 o 
   0  -3   7     2485.05     2475.74     27.83 o 
   1  -3   7      736.50      776.40      9.83 o 
   2  -3   7        4.22        5.71      0.81 o 
   3  -3   7      144.71      127.23      4.23 o 
   4  -3   7       12.66       11.86      1.68 o 
   5  -3   7        4.87        2.14      1.36 o 
   6  -3   7       23.02       26.68      4.09 o 
  -7  -2   7       32.87       49.17      5.83 o 
  -6  -2   7        0.00       -1.70      3.69 o 
  -5  -2   7        7.04        7.62      4.57 o 
  -4  -2   7       51.22       50.51     12.44 o 
  -3  -2   7      213.80      221.19      6.56 o 
  -2  -2   7        5.57        6.32      0.81 o 
  -1  -2   7      412.49      449.24      6.66 o 
   0  -2   7      766.80      749.96      9.48 o 
   1  -2   7      601.43      548.02      8.76 o 
   2  -2   7        6.62        5.95      0.92 o 
   3  -2   7       80.36       72.48      4.06 o 
   4  -2   7      357.41      338.50      8.07 o 
   5  -2   7        0.12        0.52      1.19 o 
   6  -2   7        0.44        2.15      1.55 o 
  -7  -1   7       10.94       14.92     14.48 o 
  -6  -1   7       14.79       18.13      9.72 o 
  -5  -1   7        5.31        4.17      6.71 o 
  -4  -1   7       53.81       53.88      5.49 o 
  -3  -1   7      105.88      111.02      3.39 o 
  -2  -1   7       15.78       11.93      1.39 o 
  -1  -1   7       48.40       45.77      1.48 o 
   0  -1   7        4.62        4.24      0.77 o 
   1  -1   7      854.92      836.21     10.59 o 
   2  -1   7      609.78      563.96      8.25 o 
   3  -1   7      379.74      357.17      7.01 o 
   4  -1   7       39.75       35.78      4.07 o 
   5  -1   7       38.13       44.06      3.01 o 
   6  -1   7       19.89       26.84      3.22 o 
  -6   0   7        3.40       -1.35      4.57 o 
  -5   0   7       24.34        3.69     16.52 o 
  -4   0   7       55.66       65.79      3.68 o 
  -3   0   7       45.77       51.22      4.60 o 
  -2   0   7        5.88        5.76      1.17 o 
  -1   0   7      256.67      263.10      4.67 o 
   0   0   7       29.14       30.76      1.40 o 
   1   0   7       35.07       32.59      1.52 o 
   2   0   7       69.01       61.14      2.06 o 
   3   0   7       40.78       33.83      3.34 o 
   4   0   7      208.18      203.13      5.87 o 
   5   0   7        3.78        1.43      1.39 o 
   6   0   7       24.55       29.50      3.55 o 
  -6   1   7       22.06       18.54     11.95 o 
  -5   1   7       32.47       35.02      7.78 o 
  -4   1   7      488.94      486.99     10.19 o 
  -3   1   7      219.50      225.50      5.80 o 
  -2   1   7       12.60       13.76      1.27 o 
  -1   1   7        2.64        2.49      0.81 o 
   0   1   7      103.63       92.08      2.93 o 
   1   1   7       43.09       40.46      1.65 o 
   2   1   7       35.40       35.60      1.75 o 
   3   1   7        1.55        0.42      0.75 o 
   4   1   7       86.13       78.21      3.65 o 
   5   1   7       57.93       52.66      3.41 o 
  -6   2   7       13.48       10.28      8.26 o 
  -5   2   7       52.53       63.39     11.19 o 
  -4   2   7       10.61        8.30      1.94 o 
  -3   2   7      129.16      128.11      4.29 o 
  -2   2   7       32.57       28.76      3.15 o 
  -1   2   7      169.53      151.01      3.39 o 
   0   2   7      139.35      127.20      2.89 o 
   1   2   7      432.34      403.13      6.61 o 
   2   2   7      141.94      133.54      3.30 o 
   3   2   7        3.88        4.75      1.15 o 
   4   2   7      125.87      124.83      4.67 o 
   5   2   7       21.09       23.69      2.60 o 
  -6   3   7       44.82       51.50      5.64 o 
  -5   3   7        2.68        3.73      4.07 o 
  -4   3   7        1.34        1.85      1.18 o 
  -3   3   7      127.82      119.17      4.34 o 
  -2   3   7      608.37      577.37      9.83 o 
  -1   3   7       99.01       99.70      2.83 o 
   0   3   7        0.74       -0.83      0.97 o 
   1   3   7        1.00        0.50      0.88 o 
   2   3   7       14.36       12.60      1.34 o 
   3   3   7       76.04       76.83      7.98 o 
   4   3   7       19.87       19.54      2.36 o 
   5   3   7       72.62       76.36      5.06 o 
  -6   4   7       58.84       57.59      5.73 o 
  -5   4   7       45.30       47.32      3.32 o 
  -4   4   7        1.55        2.08      1.36 o 
  -3   4   7       77.30       69.61      4.08 o 
  -2   4   7      142.11      132.48      3.78 o 
  -1   4   7       16.23       20.02      1.72 o 
   0   4   7      218.99      211.28      8.93 o 
   1   4   7        0.22        0.17      1.21 o 
   2   4   7      172.87      146.51      4.11 o 
   3   4   7      112.05      116.86      3.75 o 
   4   4   7       91.04      104.20      4.56 o 
  -5   5   7       10.61       14.90      2.27 o 
  -4   5   7       26.40       34.01      2.97 o 
  -3   5   7      135.28      123.17      6.20 o 
  -2   5   7       77.42       66.87      3.39 o 
  -1   5   7       13.20       15.62      2.73 o 
   0   5   7       27.37       28.46      4.54 o 
   1   5   7      129.66      117.66      4.38 o 
   2   5   7       18.41       13.78      1.81 o 
   3   5   7        0.02       -0.39      1.04 o 
   4   5   7       54.04       46.01      6.41 o 
  -5   6   7        4.78        3.31      1.71 o 
  -4   6   7       36.79       40.16      3.39 o 
  -3   6   7      270.19      276.70     10.16 o 
  -2   6   7      248.42      248.62      6.65 o 
  -1   6   7       37.56       37.55      4.03 o 
   0   6   7       52.68       45.16      2.70 o 
   2   6   7       11.73        9.91      1.77 o 
   3   6   7       11.28       10.10      2.47 o 
  -4   7   7       22.77       19.68      4.57 o 
  -3   7   7       37.65       37.58      4.70 o 
  -2   7   7      302.88      295.03      7.64 o 
   2   7   7       11.86       10.32      2.23 o 
  -3   8   7        9.44        8.20      5.44 o 
  -2   8   7        5.71        3.74      1.89 o 
  -1   8   7       53.32       54.63      6.90 o 
   1   8   7        0.88       -0.14      2.00 o 
  -1 -14   8        1.01       -1.06      2.46 o 
   0 -14   8        3.89        1.39      2.66 o 
   1 -14   8       39.50       35.47      4.12 o 
   2 -14   8       39.64       40.96      8.55 o 
   3 -14   8      131.04      126.73      4.74 o 
  -2 -13   8        3.22        0.39      2.72 o 
  -1 -13   8       25.02       27.70      3.68 o 
   0 -13   8       32.59       38.95      4.12 o 
   1 -13   8       17.58       14.39      3.09 o 
   2 -13   8       30.63       27.26      2.21 o 
   3 -13   8       54.03       55.56      3.21 o 
   4 -13   8      199.22      196.58      6.16 o 
  -3 -12   8      138.38      152.79     12.33 o 
  -2 -12   8      132.46      130.72      6.02 o 
  -1 -12   8        2.46        1.85      2.38 o 
   0 -12   8      100.64      103.03      7.77 o 
   1 -12   8        6.28        6.63      1.83 o 
   2 -12   8        4.20        4.02      1.08 o 
   3 -12   8        0.17       -0.84      0.87 o 
   4 -12   8        3.85        2.40      2.75 o 
   5 -12   8        4.02        5.97      2.55 o 
  -4 -11   8        2.35        0.19      2.33 o 
  -3 -11   8       66.40       80.53      9.96 o 
  -2 -11   8        6.22        9.48      4.27 o 
  -1 -11   8        9.73        9.01      2.72 o 
   0 -11   8       75.58       83.47      5.01 o 
   1 -11   8       91.56       89.72      2.66 o 
   2 -11   8        0.24       -0.10      0.79 o 
   3 -11   8        6.14        4.96      1.32 o 
   4 -11   8      118.15       94.64      3.75 o 
   5 -11   8      157.71      136.62      7.47 o 
  -4 -10   8       14.14       15.54     14.19 o 
  -3 -10   8       70.58       65.33      2.96 o 
  -2 -10   8      154.33      157.98      5.99 o 
  -1 -10   8       22.02       23.75      2.35 o 
   0 -10   8      201.50      216.16      5.99 o 
   1 -10   8       18.50       14.16      1.23 o 
   2 -10   8       29.27       38.67      1.76 o 
   3 -10   8       92.19       88.74      2.64 o 
   4 -10   8       87.81       77.95      3.33 o 
   5 -10   8       78.46       70.04      4.21 o 
  -5  -9   8       22.83       21.05     12.05 o 
  -4  -9   8        7.57        8.06     11.18 o 
  -3  -9   8      103.62       95.96      7.52 o 
  -2  -9   8       38.89       41.23      3.17 o 
  -1  -9   8       12.76       12.90      1.93 o 
   0  -9   8      169.50      160.89      3.26 o 
   1  -9   8      145.18      132.39      2.87 o 
   2  -9   8       84.56       76.47      2.46 o 
   3  -9   8      129.21      132.29      3.15 o 
   4  -9   8      611.97      564.30     11.18 o 
   5  -9   8       74.64       69.51      5.84 o 
   6  -9   8        0.37       -0.28      1.66 o 
  -5  -8   8        0.04        0.63      4.37 o 
  -4  -8   8        7.08        8.18      3.22 o 
  -3  -8   8      116.92      117.90     13.60 o 
  -2  -8   8      216.00      211.49      7.84 o 
  -1  -8   8        0.11        0.24      1.22 o 
   0  -8   8        0.79        1.85      0.68 o 
   1  -8   8      453.25      447.60      6.56 o 
   2  -8   8       62.23       60.87      2.52 o 
   3  -8   8        9.09        9.46      2.11 o 
   4  -8   8      154.41      152.02      4.78 o 
   5  -8   8       88.43       88.65      3.93 o 
   6  -8   8        0.52       -0.42      1.59 o 
  -6  -7   8       80.19       -2.72     10.11 o 
  -5  -7   8       84.33       21.57     17.49 o 
  -4  -7   8        1.58       -1.39      5.83 o 
  -3  -7   8       50.97       46.00      5.18 o 
  -2  -7   8      112.11      115.81      7.79 o 
  -1  -7   8      632.69      633.45      8.25 o 
   0  -7   8        5.31        8.55      1.13 o 
   1  -7   8       17.34       18.31      1.41 o 
   2  -7   8      106.32      102.49      2.76 o 
   3  -7   8       65.24       60.39      3.30 o 
   4  -7   8        1.52        0.52      1.23 o 
   5  -7   8       27.70       30.68      3.57 o 
   6  -7   8       39.65       34.49      3.54 o 
  -6  -6   8        1.65        1.22      3.01 o 
  -5  -6   8       96.82        4.08      9.33 o 
  -4  -6   8      297.12      130.21     22.74 o 
  -3  -6   8      103.22       87.65      7.39 o 
  -2  -6   8      589.10      590.14     15.14 o 
  -1  -6   8      788.85      786.26     11.50 o 
   0  -6   8      355.84      366.63      5.28 o 
   1  -6   8        6.42        8.56      0.93 o 
   2  -6   8       13.00       12.44      1.39 o 
   3  -6   8        0.19        0.27      0.98 o 
   4  -6   8      102.12       93.86      3.95 o 
   5  -6   8        1.35        0.73      1.39 o 
   6  -6   8        2.55        6.48      2.43 o 
  -6  -5   8        0.27       -1.84      5.25 o 
  -5  -5   8        1.50        1.37      2.14 o 
  -3  -5   8      516.82      227.19     27.21 o 
  -2  -5   8      144.54      141.67      3.90 o 
  -1  -5   8      358.08      373.96      5.29 o 
   0  -5   8      325.03      305.80      5.07 o 
   1  -5   8       71.92       66.91      1.82 o 
   2  -5   8      417.18      392.41      7.07 o 
   3  -5   8        0.13       -1.85      1.37 o 
   4  -5   8       24.12       25.83      2.34 o 
   5  -5   8       31.60       29.53      2.72 o 
   6  -5   8        3.34        2.89      2.04 o 
  -6  -4   8        3.23        3.39      6.51 o 
  -5  -4   8        4.12        1.73      2.53 o 
  -3  -4   8        2.12        5.83      2.92 o 
  -2  -4   8      267.54      270.45      4.98 o 
  -1  -4   8      139.58      142.82      2.67 o 
   0  -4   8      438.58      441.97      6.17 o 
   1  -4   8      818.53      785.49     10.04 o 
   2  -4   8      776.35      790.08     10.00 o 
   3  -4   8     1000.22      952.14     17.14 o 
   4  -4   8        0.90        0.69      1.17 o 
   5  -4   8      137.07      139.14      6.96 o 
   6  -4   8        0.34       -1.21      1.65 o 
  -6  -3   8        0.94       -0.55      8.07 o 
  -5  -3   8       15.39       10.85      7.48 o 
  -4  -3   8       71.38       28.96     15.94 o 
  -3  -3   8        1.42        0.91      0.93 o 
  -2  -3   8       70.73       70.46      3.43 o 
  -1  -3   8        0.05        0.28      0.57 o 
   0  -3   8      811.77      830.18     10.52 o 
   1  -3   8       35.66       33.26      1.48 o 
   2  -3   8      360.70      338.71      5.66 o 
   3  -3   8      611.99      593.26     10.68 o 
   4  -3   8      133.51      125.07      4.55 o 
   5  -3   8       86.24       85.14      4.04 o 
   6  -3   8      144.47      146.35      7.01 o 
  -6  -2   8       24.99       24.29      9.91 o 
  -5  -2   8       76.61       79.49      7.58 o 
  -4  -2   8        0.16       -2.11      1.91 o 
  -3  -2   8      156.35      160.40      6.93 o 
  -2  -2   8       14.56       11.94      2.09 o 
  -1  -2   8      359.13      374.48      5.49 o 
   0  -2   8       81.40       84.36      2.16 o 
   1  -2   8        0.57       -0.12      0.65 o 
   2  -2   8       91.65       89.09      3.04 o 
   3  -2   8      208.92      198.04      4.49 o 
   4  -2   8      249.37      243.18      6.71 o 
   5  -2   8       78.84       83.40      4.04 o 
   6  -2   8       21.56       20.96      3.26 o 
  -6  -1   8        5.15        4.21      4.96 o 
  -5  -1   8        0.41       -1.95      8.26 o 
  -4  -1   8      280.19      283.11     13.25 o 
  -3  -1   8      293.06      273.17      9.84 o 
  -2  -1   8       16.32       14.54      2.09 o 
  -1  -1   8       87.16       81.43      2.29 o 
   0  -1   8      762.02      731.23      9.57 o 
   1  -1   8       39.76       37.89      1.64 o 
   2  -1   8        1.96        1.14      0.85 o 
   3  -1   8       64.64       61.89      4.56 o 
   4  -1   8        0.21        0.15      1.22 o 
   5  -1   8        9.87        8.74      1.94 o 
  -6   0   8        0.40       -1.19      6.80 o 
  -5   0   8        5.91        0.32     16.42 o 
  -4   0   8      106.90      106.19      4.96 o 
  -3   0   8       17.26       24.01      3.20 o 
  -2   0   8       54.25       54.39      2.14 o 
  -1   0   8        4.56        3.68      0.92 o 
   0   0   8      264.45      257.98      4.45 o 
   1   0   8      151.65      148.66      3.36 o 
   2   0   8      149.98      141.11      3.34 o 
   3   0   8       76.31       73.87      2.75 o 
   4   0   8        0.40        0.88      1.21 o 
   5   0   8        0.58        0.31      1.39 o 
  -6   1   8        0.11       -2.12      9.81 o 
  -5   1   8       22.94       22.01      4.19 o 
  -4   1   8        3.06        3.52      1.49 o 
  -3   1   8       10.74       12.74      2.24 o 
  -2   1   8       53.59       42.44      4.58 o 
  -1   1   8      484.26      468.68      8.26 o 
   0   1   8      179.97      175.87      3.55 o 
   1   1   8      336.29      298.12     11.31 o 
   2   1   8      255.99      235.82      6.72 o 
   3   1   8      163.77      167.28      7.33 o 
   4   1   8       32.86       32.33      3.54 o 
   5   1   8        0.22       -0.75      1.52 o 
  -6   2   8        0.00       -1.03     14.09 o 
  -5   2   8        1.58        3.77      3.01 o 
  -4   2   8       22.19       26.33      2.40 o 
  -3   2   8       12.99       14.21      2.46 o 
  -2   2   8        4.77        2.33      1.17 o 
  -1   2   8      212.94      210.37      4.56 o 
   0   2   8       73.33       73.40      4.93 o 
   1   2   8      205.96      200.53      6.21 o 
   2   2   8        4.70        3.54      1.08 o 
   3   2   8      200.36      192.37      5.00 o 
   4   2   8      252.86      260.17      7.51 o 
   5   2   8       47.71       54.49     10.20 o 
  -6   3   8       93.20      109.61      8.75 o 
  -5   3   8        4.67        2.08      5.19 o 
  -4   3   8      118.84      122.84      4.79 o 
  -3   3   8       17.48       23.37      2.41 o 
  -2   3   8       66.15       67.86      4.36 o 
  -1   3   8       94.15       94.25      2.89 o 
   0   3   8        0.18       -0.74      0.95 o 
   1   3   8        1.48        1.16      1.17 o 
   2   3   8        0.23        0.41      1.00 o 
   3   3   8        0.75        0.28      1.51 o 
   4   3   8       39.09       40.65      3.20 o 
  -5   4   8        5.95        7.35      2.32 o 
  -4   4   8       19.94       19.12      2.41 o 
  -3   4   8       57.05       59.39      5.46 o 
  -2   4   8        9.14        7.06      2.48 o 
  -1   4   8        2.32        5.26      1.47 o 
   0   4   8        0.59        1.19      1.88 o 
   1   4   8        5.75        3.67      1.37 o 
   2   4   8        1.54        1.68      1.49 o 
   3   4   8       24.34       27.88      2.52 o 
  -5   5   8       11.56       13.72      2.88 o 
  -4   5   8       29.47       35.95      3.27 o 
  -3   5   8        0.72        0.52      1.45 o 
  -1   5   8       60.95       72.38      3.37 o 
   0   5   8       99.02       97.99      6.33 o 
   1   5   8       14.70       13.59      3.18 o 
   3   5   8        6.51        2.10      2.23 o 
  -4   6   8        0.67        0.81      1.46 o 
  -3   6   8       33.59       35.52      3.37 o 
  -1   6   8        0.01       -1.85      1.44 o 
   0   6   8      118.77      123.63      4.85 o 
  -3   7   8        0.02       -0.84      1.91 o 
  -2   7   8        0.47        0.75      1.78 o 
  -1 -14   9        4.43        3.31      2.74 o 
   0 -14   9        2.96        3.30      2.81 o 
   1 -14   9        1.29       -1.17      2.47 o 
   2 -14   9       21.98       20.60      4.66 o 
   3 -14   9       21.34       22.97      2.61 o 
  -2 -13   9       21.10       20.60      4.08 o 
  -1 -13   9       63.48       75.01      5.12 o 
   0 -13   9        0.10       -1.65      2.34 o 
   1 -13   9       86.38       80.66      5.29 o 
   2 -13   9      144.77      124.57      5.07 o 
   3 -13   9       19.30       14.34      1.60 o 
   4 -13   9       12.88       14.69      2.66 o 
  -3 -12   9       45.33       31.62      6.71 o 
  -2 -12   9        3.67        0.97      2.72 o 
  -1 -12   9      236.87      246.45      8.84 o 
   0 -12   9      280.92      284.97      9.62 o 
   1 -12   9       85.35       85.44      7.09 o 
   2 -12   9        5.86        5.08      1.20 o 
   3 -12   9       82.72       73.39      2.68 o 
   4 -12   9       95.03       95.01      4.49 o 
  -4 -11   9       14.87       16.56     22.54 o 
  -3 -11   9        0.05       -0.03      5.99 o 
  -2 -11   9        8.45        7.10      4.01 o 
  -1 -11   9        1.93        2.81      2.32 o 
   0 -11   9      238.40      243.55      8.52 o 
   1 -11   9       74.93       80.85      2.80 o 
   2 -11   9        1.69        0.98      0.85 o 
   3 -11   9       13.02       13.40      1.42 o 
   4 -11   9      140.88      144.03      4.59 o 
   5 -11   9      149.91      139.78      6.50 o 
  -4 -10   9       27.89       24.87     15.55 o 
  -3 -10   9        0.14       -2.23      7.77 o 
  -2 -10   9        0.19       -1.12      1.39 o 
  -1 -10   9       14.86       17.46      2.25 o 
   0 -10   9        4.13        3.34      2.13 o 
   1 -10   9       76.14       82.64      2.50 o 
   2 -10   9      112.04      124.36      3.22 o 
   3 -10   9       87.06       79.28      2.75 o 
   4 -10   9        1.54        0.32      1.22 o 
   5 -10   9      118.99      121.01      5.84 o 
  -5  -9   9      149.00       65.11     24.88 o 
  -4  -9   9        3.12        3.58      6.02 o 
  -3  -9   9      135.46      123.30      9.62 o 
  -2  -9   9       99.32      101.09      4.78 o 
  -1  -9   9      101.90      111.53      4.54 o 
   0  -9   9        9.02        9.94      1.30 o 
   1  -9   9       22.08       23.89      1.48 o 
   2  -9   9       62.32       60.29      2.24 o 
   3  -9   9       36.16       36.27      2.05 o 
   4  -9   9       87.63       87.58      3.79 o 
   5  -9   9        0.05       -0.32      1.41 o 
  -5  -8   9        0.38       -1.91      6.71 o 
  -4  -8   9       74.65       42.17     19.63 o 
  -3  -8   9      143.82      119.52     23.32 o 
  -2  -8   9      332.23      316.94     18.88 o 
  -1  -8   9        1.31        2.32      1.32 o 
   0  -8   9      119.19      112.42      2.49 o 
   1  -8   9        9.87        5.93      1.00 o 
   2  -8   9        0.15        0.44      0.79 o 
   3  -8   9        0.69        0.88      1.03 o 
   4  -8   9        7.36        4.00      1.77 o 
   5  -8   9       35.48       35.03      2.86 o 
   6  -8   9        6.46        8.07      2.40 o 
  -5  -7   9        6.40        1.93      5.44 o 
  -4  -7   9        0.84       -0.89      1.73 o 
  -3  -7   9      113.78       26.63     13.22 o 
  -2  -7   9      352.36      341.72     11.55 o 
  -1  -7   9      105.68      109.58      3.48 o 
   0  -7   9      607.43      619.80      7.40 o 
   1  -7   9      905.83      935.57     12.86 o 
   2  -7   9      110.78      104.25      2.89 o 
   3  -7   9        1.46        1.26      1.02 o 
   4  -7   9       68.44       65.39      3.56 o 
   5  -7   9        0.27        0.63      1.64 o 
   6  -7   9        8.30        8.42      2.95 o 
  -6  -6   9        1.82       -1.06      5.44 o 
  -5  -6   9        8.34        5.71      5.73 o 
  -4  -6   9       11.45       11.14      3.59 o 
  -3  -6   9        0.14        2.25      2.30 o 
  -2  -6   9       19.37       19.01      3.31 o 
  -1  -6   9      519.86      515.64      9.46 o 
   0  -6   9      149.68      146.60      3.00 o 
   1  -6   9      319.22      296.45      4.75 o 
   2  -6   9      387.73      384.37      6.40 o 
   3  -6   9       51.78       44.38      2.19 o 
   4  -6   9        0.20        0.25      1.32 o 
   5  -6   9        0.92        0.95      1.51 o 
   6  -6   9        0.02       -1.47      1.94 o 
  -6  -5   9       59.66        2.53     14.58 o 
  -5  -5   9      109.12       81.99     32.16 o 
  -4  -5   9       17.42       12.79      3.94 o 
  -3  -5   9       43.22       39.07      6.51 o 
  -2  -5   9       99.93       96.29      7.31 o 
  -1  -5   9        0.65        0.42      0.71 o 
   0  -5   9        1.86        3.80      0.81 o 
   1  -5   9        0.41        1.19      0.80 o 
   2  -5   9        0.14       -0.88      0.77 o 
   3  -5   9        0.86        2.16      1.05 o 
   4  -5   9       21.66       26.92      2.68 o 
   5  -5   9        4.61        4.58      1.78 o 
   6  -5   9        0.79        3.94      2.46 o 
  -6  -4   9        0.47       -1.02      6.90 o 
  -5  -4   9      119.63      101.88     19.92 o 
  -4  -4   9      227.51      235.27     30.51 o 
  -3  -4   9       10.22        7.34      3.38 o 
  -2  -4   9      136.74      130.56      8.94 o 
  -1  -4   9       75.41       71.60      2.29 o 
   0  -4   9       26.59       29.92      1.44 o 
   1  -4   9       29.76       31.34      1.64 o 
   2  -4   9       26.11       26.89      1.50 o 
   3  -4   9       36.76       36.43      2.07 o 
   4  -4   9      241.76      226.49      6.73 o 
   5  -4   9      213.12      211.53      6.82 o 
   6  -4   9        3.83        3.55      2.38 o 
  -6  -3   9        0.03       -1.38      7.48 o 
  -5  -3   9        0.01       -2.59      3.11 o 
  -4  -3   9      118.53      125.47      9.17 o 
  -3  -3   9      176.69      200.31     12.44 o 
  -2  -3   9      236.35      245.96     11.06 o 
  -1  -3   9      120.66      127.90      2.94 o 
   0  -3   9       67.19       66.92      2.05 o 
   1  -3   9      122.54      126.78      3.04 o 
   2  -3   9        4.07        4.73      1.12 o 
   3  -3   9        4.88        4.25      1.63 o 
   4  -3   9       12.64       13.61      3.76 o 
   5  -3   9       66.23       67.96      3.92 o 
  -6  -2   9        1.10        0.73     12.15 o 
  -5  -2   9        5.61        0.64      9.62 o 
  -4  -2   9        4.31        0.97      2.50 o 
  -3  -2   9      252.20      243.70      9.26 o 
  -2  -2   9      179.66      171.45      6.14 o 
  -1  -2   9      538.74      557.53      8.33 o 
   0  -2   9      347.54      367.78      5.68 o 
   1  -2   9       45.69       41.00      1.88 o 
   2  -2   9      260.14      245.41      5.61 o 
   3  -2   9       94.73       91.19      2.69 o 
   4  -2   9        1.19       -0.39      1.24 o 
   5  -2   9        1.61       -0.03      1.53 o 
  -6  -1   9        3.26        0.07      9.23 o 
  -5  -1   9        0.51       -0.94      7.39 o 
  -4  -1   9       53.74       62.12      6.90 o 
  -3  -1   9       14.52       12.56      3.04 o 
  -2  -1   9       22.90       19.92      1.56 o 
  -1  -1   9      125.30      116.42      3.36 o 
   0  -1   9      180.56      180.25      3.62 o 
   1  -1   9        0.70        0.17      0.93 o 
   2  -1   9      419.04      398.91      7.73 o 
   3  -1   9      545.03      524.05      9.57 o 
   4  -1   9       51.21       48.44     11.61 o 
   5  -1   9       45.60       42.88      4.18 o 
  -6   0   9       11.30        7.34     13.41 o 
  -5   0   9       25.06       34.25      5.50 o 
  -4   0   9       27.76       38.46      3.42 o 
  -3   0   9        0.02        1.49      1.12 o 
  -2   0   9       36.08       29.29      3.27 o 
  -1   0   9      388.55      376.82      7.15 o 
   0   0   9      474.59      458.59      8.29 o 
   1   0   9      114.44      107.42      3.01 o 
   2   0   9       56.04       55.97      2.65 o 
   3   0   9       30.21       36.48      5.21 o 
   4   0   9       60.10       66.86      3.63 o 
   5   0   9       27.84       31.71      3.84 o 
  -6   1   9        1.34        0.21      6.90 o 
  -5   1   9        6.39        5.04      3.27 o 
  -4   1   9        5.96        6.34      3.74 o 
  -3   1   9       14.72       16.42      2.09 o 
  -2   1   9       15.87        8.70      1.45 o 
  -1   1   9      313.85      283.15      5.35 o 
   0   1   9        8.92        8.62      1.28 o 
   1   1   9      137.00      133.34      3.58 o 
   2   1   9       10.13        8.42      1.49 o 
   3   1   9        9.36        8.24      3.96 o 
   4   1   9        0.01       -0.06      1.37 o 
  -5   2   9       52.60       48.08     14.67 o 
  -4   2   9       39.90       37.92      4.13 o 
  -3   2   9        1.56        1.81      1.30 o 
  -2   2   9      136.16      129.24      3.77 o 
  -1   2   9      145.85      138.16      4.61 o 
   0   2   9       17.88       17.98      2.73 o 
   1   2   9       72.75       68.58      4.26 o 
   2   2   9       29.69       25.27      4.13 o 
   3   2   9       53.50       50.61      2.71 o 
   4   2   9       63.81       66.37      5.06 o 
  -5   3   9        0.08        0.53      3.11 o 
  -4   3   9       76.17       76.44      8.98 o 
  -3   3   9        2.97        5.24      1.67 o 
  -2   3   9       36.22       38.23      5.78 o 
  -1   3   9      102.97      114.50      4.30 o 
   0   3   9       64.04       68.34      6.65 o 
   1   3   9        0.19       -0.65      1.26 o 
   2   3   9       48.64       36.81      3.23 o 
   3   3   9       17.09       19.02      2.03 o 
  -5   4   9        0.41        0.94      1.71 o 
  -4   4   9       11.94       15.30      2.47 o 
  -3   4   9       62.65       68.35      6.16 o 
  -2   4   9       22.19       25.83      2.21 o 
  -1   4   9       14.66       14.62      1.71 o 
   0   4   9       40.12       40.75      2.88 o 
   2   4   9        0.11       -0.91      1.34 o 
   3   4   9       41.07       41.69      3.67 o 
  -4   5   9       11.81       13.34      2.60 o 
  -1   5   9       32.52       39.42      6.73 o 
  -3   6   9        4.01        7.02      3.15 o 
  -1 -14  10        3.46        3.72      2.88 o 
   0 -14  10      150.59      159.97      7.63 o 
   1 -14  10       99.65      107.74      6.71 o 
   2 -14  10        2.73        6.80      3.69 o 
  -2 -13  10        7.65        7.39      3.50 o 
  -1 -13  10       25.50       28.25      3.84 o 
   0 -13  10       62.33       64.59      5.08 o 
   1 -13  10      305.32      304.95     12.44 o 
   2 -13  10      160.29      149.26      9.13 o 
   3 -13  10       13.89       11.01      1.56 o 
  -3 -12  10        3.49        1.13     16.42 o 
  -2 -12  10       17.36       15.55      3.89 o 
  -1 -12  10       36.67       32.49      4.18 o 
   0 -12  10       14.57       18.85      3.23 o 
   1 -12  10       38.72       34.01      3.84 o 
   2 -12  10       86.50       75.03      3.20 o 
   3 -12  10      186.26      178.96      4.53 o 
   4 -12  10       42.21       51.98      3.41 o 
  -4 -11  10       41.08       12.63     23.52 o 
  -3 -11  10       26.20       33.40     11.27 o 
  -2 -11  10       57.69       64.46      7.94 o 
  -1 -11  10      224.07      222.17     10.88 o 
   0 -11  10       19.56       23.75      3.36 o 
   1 -11  10        1.87        1.76      2.26 o 
   2 -11  10       52.70       54.23      2.39 o 
   3 -11  10       34.21       36.99      2.24 o 
   4 -11  10      181.70      189.75      5.95 o 
  -4 -10  10      105.75       48.20     24.88 o 
  -3 -10  10       64.92       56.52     12.92 o 
  -2 -10  10       17.32       19.70      2.71 o 
  -1 -10  10        0.87        1.78      1.62 o 
   0 -10  10      165.91      163.37      6.73 o 
   1 -10  10        8.38        9.36      1.26 o 
   2 -10  10        2.51        2.88      1.02 o 
   3 -10  10        0.23       -0.79      0.95 o 
   4 -10  10       20.49       20.18      2.42 o 
   5 -10  10       57.84       56.15      4.58 o 
  -4  -9  10        5.33        1.80      2.68 o 
  -3  -9  10      163.73      175.11     27.40 o 
  -2  -9  10        0.14       -2.41      2.23 o 
  -1  -9  10       38.16       38.31      4.02 o 
   0  -9  10       39.52       45.90      8.53 o 
   1  -9  10      130.18      153.42      3.46 o 
   2  -9  10       45.84       54.76      2.25 o 
   3  -9  10        5.63        4.42      1.23 o 
   4  -9  10       27.41       28.51      2.58 o 
   5  -9  10        4.78        3.21      2.20 o 
  -5  -8  10        7.57        4.91      2.87 o 
  -4  -8  10        9.84        6.35      3.22 o 
  -3  -8  10       12.32        6.98      3.60 o 
  -2  -8  10      132.29      135.79      5.57 o 
  -1  -8  10       12.32       13.30      1.71 o 
   0  -8  10       35.94       32.56      2.47 o 
   1  -8  10        0.31        1.58      0.86 o 
   2  -8  10       48.57       56.89      2.41 o 
   3  -8  10      409.93      384.68      7.64 o 
   4  -8  10        9.53        6.45      1.89 o 
   5  -8  10       40.65       39.72      7.68 o 
  -5  -7  10       35.04        3.11     12.24 o 
  -4  -7  10       15.04       19.22      4.33 o 
  -3  -7  10       54.42       34.29      5.38 o 
  -2  -7  10       34.27       33.27      3.04 o 
  -1  -7  10       65.15       65.98      5.64 o 
   0  -7  10      303.95      300.75      6.40 o 
   1  -7  10        0.82        1.26      0.98 o 
   2  -7  10       84.25       91.99      3.64 o 
   3  -7  10      165.78      161.34      4.55 o 
   4  -7  10      422.50      390.27      9.85 o 
   5  -7  10        3.22        3.01      1.90 o 
  -5  -6  10        8.32        4.07      8.75 o 
  -4  -6  10       38.41       23.52      5.05 o 
  -3  -6  10      523.06      544.24     21.32 o 
  -2  -6  10      365.77      347.71      9.76 o 
  -1  -6  10       24.72       28.81      1.88 o 
   0  -6  10       39.82       36.77      1.68 o 
   1  -6  10      385.05      400.60      6.51 o 
   2  -6  10       30.99       34.41      1.86 o 
   4  -6  10       95.05      103.98      4.56 o 
   5  -6  10       77.63       71.74      4.12 o 
  -5  -5  10       27.50       22.74      5.05 o 
  -4  -5  10        9.96       14.87      5.15 o 
  -3  -5  10      111.22       96.23     12.34 o 
  -2  -5  10      237.83      241.29     12.12 o 
  -1  -5  10      311.87      321.71      6.25 o 
   0  -5  10       53.04       56.78      1.99 o 
   1  -5  10      101.58      104.19      3.95 o 
   2  -5  10        0.90       -0.44      0.81 o 
   3  -5  10        0.61        2.27      1.65 o 
   5  -5  10       33.42       32.00      3.19 o 
  -6  -4  10        0.85        1.56      8.55 o 
  -5  -4  10       48.11       53.43     23.90 o 
  -4  -4  10       84.53       93.07      8.61 o 
  -3  -4  10      200.46      196.20     12.11 o 
  -2  -4  10      937.95      906.69     20.40 o 
  -1  -4  10      518.43      538.22      8.18 o 
   0  -4  10      118.29      119.54      2.84 o 
   1  -4  10       13.62       15.26      1.40 o 
   2  -4  10       10.48       10.82      1.36 o 
   3  -4  10        0.08       -0.06      1.62 o 
   4  -4  10       31.94       30.80      2.91 o 
   5  -4  10        5.95        3.30      2.47 o 
  -6  -3  10        0.68        0.45      8.26 o 
  -5  -3  10       11.44        8.97     15.94 o 
  -4  -3  10        4.98        2.71      3.07 o 
  -3  -3  10      133.24      123.59      9.70 o 
  -2  -3  10        3.00        2.29      1.14 o 
  -1  -3  10       36.31       34.65      2.56 o 
   0  -3  10      215.91      206.53      4.23 o 
   1  -3  10      131.15      131.07      3.30 o 
   2  -3  10      154.52      148.67      3.63 o 
   3  -3  10        0.58        0.25      1.09 o 
   4  -3  10      152.29      150.61      6.87 o 
   5  -3  10       23.48       24.23      3.57 o 
  -6  -2  10        8.03        3.35     15.74 o 
  -5  -2  10       17.76       23.43      8.55 o 
  -4  -2  10       64.24       81.48      8.66 o 
  -3  -2  10       53.39       62.79      7.59 o 
  -2  -2  10        0.05        0.12      0.93 o 
  -1  -2  10        0.85        1.66      1.02 o 
   0  -2  10      168.36      165.38      3.75 o 
   1  -2  10      640.69      639.49      9.70 o 
   2  -2  10      171.68      174.45      4.53 o 
   3  -2  10       78.53       72.92      2.60 o 
   4  -2  10       40.37       43.91      3.29 o 
   5  -2  10       39.40       44.79      4.46 o 
  -5  -1  10        0.02       -1.76      2.32 o 
  -4  -1  10        1.33        3.95      3.26 o 
  -3  -1  10       10.64       10.88      2.02 o 
  -2  -1  10       89.53       89.01      2.99 o 
  -1  -1  10       14.12       13.25      2.39 o 
   0  -1  10      325.32      320.28      6.58 o 
   1  -1  10        0.51       -0.05      1.01 o 
   2  -1  10      340.36      327.99      6.17 o 
   3  -1  10      273.89      274.28      6.28 o 
   4  -1  10        0.05       -0.70      3.19 o 
  -5   0  10       58.25       76.63     10.59 o 
  -4   0  10        1.07        3.30      9.91 o 
  -3   0  10       33.31       30.61      3.23 o 
  -2   0  10       57.72       65.91      5.83 o 
  -1   0  10      439.34      456.50      8.68 o 
   0   0  10      429.66      440.68     15.85 o 
   1   0  10        2.04        1.78      1.24 o 
   2   0  10       37.62       38.37      2.89 o 
   3   0  10        3.62        4.33      2.40 o 
   4   0  10       54.09       59.48      4.81 o 
  -5   1  10        7.75        7.30     12.54 o 
  -4   1  10        7.59        4.27      3.46 o 
  -3   1  10        8.73       12.81      2.45 o 
  -2   1  10       27.79       22.79      2.33 o 
  -1   1  10       43.18       43.68      2.90 o 
   0   1  10      129.80      129.47      5.69 o 
   1   1  10       14.68       14.67      1.77 o 
   2   1  10        4.71        3.06      1.43 o 
   3   1  10        3.38        4.21      3.98 o 
   4   1  10        2.37        2.19      2.14 o 
  -5   2  10        1.57        1.84      7.09 o 
  -4   2  10        1.21        2.29      1.82 o 
  -3   2  10       35.68       39.56      3.39 o 
  -2   2  10       12.52       10.26      1.94 o 
  -1   2  10       14.38       13.22      1.68 o 
   0   2  10      102.92      102.17     11.74 o 
   1   2  10      158.42      164.01      9.50 o 
   2   2  10       59.72       66.58      4.15 o 
  -4   3  10        5.91        7.90      2.39 o 
  -3   3  10       13.90       19.63      5.41 o 
  -2   3  10        7.59        8.26      1.66 o 
  -1   3  10       18.09       19.97      2.39 o 
   0   3  10       11.82       18.09      3.40 o 
   1   3  10       36.77       24.21      4.42 o 
   2   3  10       50.45       48.16      6.13 o 
   3   3  10       92.93       99.38      5.23 o 
  -4   4  10       24.88       29.55      6.92 o 
  -2   4  10        0.25       -0.71      1.35 o 
   0 -14  11       64.28       70.21      5.56 o 
   1 -14  11        0.01        0.05      2.68 o 
   2 -14  11        9.96       11.66      4.66 o 
  -2 -13  11        1.90        0.78      3.11 o 
  -1 -13  11       25.98       32.10      4.18 o 
   0 -13  11        4.43        5.89      3.09 o 
   1 -13  11        7.37        6.30      2.95 o 
   2 -13  11        3.12        6.61      3.69 o 
   3 -13  11       23.12       21.11      2.32 o 
  -3 -12  11       29.78       37.83     10.88 o 
  -2 -12  11        0.73       -1.17      2.72 o 
  -1 -12  11       25.15       24.16      3.57 o 
   0 -12  11      172.92      171.92      7.49 o 
   1 -12  11       44.51       44.68      4.39 o 
   2 -12  11       23.48       22.41      2.76 o 
   3 -12  11        0.81       -1.26      1.11 o 
   4 -12  11        0.04       -1.51      1.73 o 
  -3 -11  11        6.34        5.55      9.13 o 
  -2 -11  11      141.08      147.64      6.76 o 
  -1 -11  11      324.54      330.50     10.50 o 
   0 -11  11        3.95        4.07      2.46 o 
   1 -11  11       85.50       86.40      5.44 o 
   2 -11  11       58.79       53.45      2.47 o 
   3 -11  11       28.91       32.68      2.25 o 
   4 -11  11        1.50       -0.24      1.45 o 
  -4 -10  11        1.56       -2.70      3.21 o 
  -3 -10  11        5.52        0.51      4.66 o 
  -2 -10  11        5.39        3.12      4.22 o 
  -1 -10  11       80.20       74.39      6.97 o 
   0 -10  11      108.04      113.79      5.84 o 
   1 -10  11       59.65       53.74      4.25 o 
   2 -10  11      200.15      191.11      4.65 o 
   3 -10  11      257.60      261.11      5.69 o 
   4 -10  11      112.26      120.31      4.77 o 
  -4  -9  11       45.36       15.35     15.35 o 
  -3  -9  11        0.16       -0.40      2.12 o 
  -2  -9  11        2.14       -0.38      3.62 o 
  -1  -9  11       15.26       10.57      3.51 o 
   0  -9  11      145.02      149.20      6.41 o 
   1  -9  11      229.03      240.21      4.66 o 
   2  -9  11       12.13       13.83      1.48 o 
   3  -9  11       92.96       94.96      3.21 o 
   4  -9  11      261.61      252.99      6.96 o 
   5  -9  11      124.88      122.52      6.16 o 
  -5  -8  11        0.55       -2.27      4.28 o 
  -3  -8  11       29.48       27.01     20.60 o 
  -2  -8  11       74.74       70.18      5.28 o 
  -1  -8  11       82.05       80.20      3.74 o 
   0  -8  11        6.00        5.32      1.85 o 
   1  -8  11        1.09        0.19      0.99 o 
   2  -8  11       14.77       20.01      1.74 o 
   3  -8  11       80.21       75.23      3.13 o 
   4  -8  11        3.34        3.96      1.85 o 
   5  -8  11       69.75       80.09      5.92 o 
  -5  -7  11       44.58       27.79      5.64 o 
  -4  -7  11        0.21        2.86      2.86 o 
  -3  -7  11       21.21       24.22      5.10 o 
  -2  -7  11       39.41       30.04      3.00 o 
  -1  -7  11        0.97       -0.72      1.42 o 
   0  -7  11        0.43       -0.66      1.12 o 
   1  -7  11       32.95       34.08      1.74 o 
   2  -7  11        0.80        0.95      1.01 o 
   3  -7  11        3.92        3.10      1.43 o 
   4  -7  11        0.93        2.97      1.75 o 
   5  -7  11       55.54       48.50      4.95 o 
  -5  -6  11        0.55       -2.90      8.45 o 
  -4  -6  11       38.09       38.81      6.33 o 
  -3  -6  11       46.19       51.04      6.82 o 
  -2  -6  11       12.65        8.83      2.59 o 
  -1  -6  11      256.19      258.41      6.88 o 
   0  -6  11      517.63      525.33      8.89 o 
   1  -6  11       17.06       15.50      1.56 o 
   2  -6  11       25.79       29.70      2.38 o 
   3  -6  11       23.52       26.10      2.12 o 
   4  -6  11       17.46       14.81      2.42 o 
   5  -6  11       41.35       42.40      4.70 o 
  -5  -5  11        8.07        6.55     13.51 o 
  -4  -5  11        0.43       -2.45      3.01 o 
  -3  -5  11       58.65       73.26      8.65 o 
  -2  -5  11       27.37       29.08      4.32 o 
  -1  -5  11        9.72        9.41      1.43 o 
   0  -5  11      309.52      317.83      6.06 o 
   1  -5  11      391.69      399.46      7.55 o 
   2  -5  11       39.12       38.23      3.13 o 
   3  -5  11       66.37       62.19      2.91 o 
   4  -5  11       57.72       67.05      3.95 o 
   5  -5  11        0.62        2.73      2.38 o 
  -5  -4  11       32.01       29.28     10.98 o 
  -4  -4  11       14.00       14.19      4.91 o 
  -3  -4  11        2.27       -0.96      2.69 o 
  -2  -4  11       36.58       37.52      7.19 o 
  -1  -4  11       31.30       28.63      2.92 o 
   0  -4  11        4.09        3.48      1.23 o 
   1  -4  11       47.80       43.03      2.19 o 
   2  -4  11       19.68       18.31      2.43 o 
   3  -4  11        1.99        0.96      2.43 o 
   4  -4  11       60.00       59.80      3.99 o 
   5  -4  11       18.25       14.29      3.30 o 
  -5  -3  11       31.61       34.84     10.01 o 
  -4  -3  11        0.28       -1.25      2.70 o 
  -3  -3  11      112.97      119.98     10.15 o 
  -2  -3  11       62.40       64.81      4.21 o 
  -1  -3  11       49.23       50.44      2.32 o 
   0  -3  11       55.45       50.30      2.32 o 
   1  -3  11      110.34      111.82      6.13 o 
   2  -3  11        7.93        6.32      1.62 o 
   3  -3  11      105.17      104.36      4.72 o 
   4  -3  11      210.55      233.90      7.38 o 
  -5  -2  11       73.86       94.77      9.96 o 
  -4  -2  11       95.71      118.10     11.08 o 
  -3  -2  11        0.27       -0.50      2.51 o 
  -2  -2  11       21.08       17.68      1.98 o 
  -1  -2  11        2.31        2.63      1.13 o 
   0  -2  11       87.61       80.60      5.24 o 
   1  -2  11        1.04        0.21      1.20 o 
   2  -2  11       38.32       43.21      4.03 o 
   3  -2  11        2.05        4.37      3.54 o 
  -5  -1  11        2.55        1.23      3.46 o 
  -4  -1  11       57.66       52.41     14.19 o 
  -3  -1  11       64.10       79.17      9.03 o 
  -2  -1  11       36.36       34.65      6.93 o 
  -1  -1  11        1.99        0.46      1.11 o 
   0  -1  11      299.40      280.99      8.68 o 
   1  -1  11      127.60      130.29      4.24 o 
   2  -1  11       25.33       25.03      3.32 o 
  -5   0  11       11.26        5.75     12.63 o 
  -4   0  11       11.76       13.99      5.15 o 
  -3   0  11       37.58       44.94      4.01 o 
  -2   0  11       59.53       66.01      4.52 o 
  -1   0  11      127.51      127.94      8.10 o 
   0   0  11        0.17       -0.59      1.22 o 
   1   0  11      238.39      241.29      7.40 o 
   2   0  11      285.48      280.68     12.79 o 
  -4   1  11        0.93        2.39      3.27 o 
  -3   1  11        0.26        1.95      4.53 o 
  -2   1  11       31.27       27.96      2.75 o 
  -1   1  11      135.15      133.30      4.64 o 
   0   1  11       67.63       70.98      9.54 o 
   1   1  11       12.68       14.11      3.58 o 
   2   1  11      108.65      104.92      3.82 o 
   3   1  11       73.38       73.29      4.53 o 
  -4   2  11        0.05       -2.90      2.32 o 
  -3   2  11        7.05        7.40      2.84 o 
  -2   2  11       30.82       27.14      4.98 o 
  -1   2  11       11.43        8.75      3.14 o 
   0   2  11       42.28       43.84      5.66 o 
   1   2  11       12.16       12.33      3.76 o 
   2   2  11        0.00       -1.26      1.86 o 
  -3   3  11        8.38       14.90      3.47 o 
  -2   3  11        5.91        6.23      2.07 o 
  -1   3  11       50.48       59.19      7.21 o 
   0   3  11       44.97       44.38      2.90 o 
  -1 -13  12      227.49      236.30     13.22 o 
   0 -13  12      239.80      255.46      9.62 o 
   1 -13  12        1.52        0.97      2.74 o 
   2 -13  12       35.00       31.48      5.44 o 
  -2 -12  12       25.12       24.49      4.47 o 
  -1 -12  12       33.74       40.85      4.37 o 
   0 -12  12       86.31       96.13      6.11 o 
   1 -12  12       56.59       58.94      4.94 o 
   2 -12  12        2.44        1.84      2.60 o 
   3 -12  12       45.58       49.85      2.73 o 
  -3 -11  12        0.01       -3.67     11.47 o 
  -2 -11  12        0.15       -5.92     13.90 o 
  -1 -11  12       29.37       26.95      3.68 o 
   0 -11  12       88.01       99.21      5.83 o 
   1 -11  12      123.41      126.46      6.45 o 
   2 -11  12       86.55       80.86      7.48 o 
   3 -11  12       19.92       19.68      1.98 o 
  -3 -10  12       15.95       -5.44     21.38 o 
  -2 -10  12        0.22       -1.23      3.77 o 
  -1 -10  12       18.48       17.41      3.12 o 
   0 -10  12        6.21        5.05      2.92 o 
   1 -10  12      101.43       94.92      5.42 o 
   2 -10  12       17.61       19.51      1.81 o 
   3 -10  12       22.73       31.83      2.31 o 
   4 -10  12       34.35       50.16      5.03 o 
  -4  -9  12       86.87       73.46     29.93 o 
  -3  -9  12        0.54       -2.32     11.56 o 
  -2  -9  12      264.51      269.12     10.91 o 
  -1  -9  12      323.36      340.88      8.31 o 
   0  -9  12        4.07        1.59      2.31 o 
   1  -9  12       36.77       32.63      3.70 o 
   2  -9  12       57.47       57.29      2.65 o 
   3  -9  12       35.68       35.20      2.52 o 
   4  -9  12       60.18       66.02      4.27 o 
  -4  -8  12       43.64       25.07     25.46 o 
  -3  -8  12        5.92        6.26      6.32 o 
  -2  -8  12        0.65       -0.51      1.76 o 
  -1  -8  12       32.61       36.08      3.59 o 
   0  -8  12      223.48      245.44     12.05 o 
   1  -8  12       20.34       27.85      2.44 o 
   2  -8  12       21.81       20.75      1.86 o 
   3  -8  12       38.25       45.46      2.97 o 
   4  -8  12       13.78       12.39      2.64 o 
  -4  -7  12        5.99        6.09      9.33 o 
  -3  -7  12       56.29       67.44     26.82 o 
  -2  -7  12       15.45       13.84      2.55 o 
  -1  -7  12       98.03      103.38      5.29 o 
   0  -7  12      100.57      111.45      5.40 o 
   1  -7  12      156.40      176.70      4.12 o 
   2  -7  12       70.13       68.68      2.76 o 
   3  -7  12       16.86       12.22      1.85 o 
   4  -7  12       27.87       29.53      3.19 o 
  -5  -6  12        7.97        6.64     17.69 o 
  -4  -6  12        4.69        3.13      5.64 o 
  -3  -6  12        0.20        1.39      3.07 o 
  -2  -6  12       46.38       40.40      3.66 o 
  -1  -6  12      138.34      140.69      7.26 o 
   0  -6  12       55.82       57.21      5.08 o 
   1  -6  12       34.25       39.09      3.62 o 
   2  -6  12      146.96      150.08      4.02 o 
   3  -6  12      143.72      142.06      4.45 o 
   4  -6  12        0.18       -1.07      1.63 o 
  -5  -5  12        1.11        0.71      4.86 o 
  -4  -5  12       12.32        1.93      3.27 o 
  -3  -5  12        7.68        3.81      3.63 o 
  -2  -5  12       25.11       29.17      5.00 o 
  -1  -5  12       29.56       27.93      2.72 o 
   0  -5  12        3.57        5.69      1.40 o 
   1  -5  12        6.39        6.11      1.51 o 
   2  -5  12      145.01      148.83      3.60 o 
   3  -5  12       87.81       87.21      3.53 o 
  -5  -4  12        7.62        6.31      8.45 o 
  -4  -4  12       80.95       93.87     15.26 o 
  -3  -4  12      263.10      253.26     15.71 o 
  -2  -4  12      186.50      185.87      7.16 o 
  -1  -4  12       28.41       32.65      2.28 o 
   0  -4  12       44.39       47.40      2.72 o 
   1  -4  12      139.14      137.76      7.66 o 
   2  -4  12       49.98       54.79      2.57 o 
  -5  -3  12       20.49       30.01      9.13 o 
  -4  -3  12       58.11       62.67      8.86 o 
  -3  -3  12      183.02      218.83     22.16 o 
  -2  -3  12      138.09      160.49      6.57 o 
  -1  -3  12       29.66       26.58      3.42 o 
   0  -3  12      128.72      141.21      9.51 o 
   1  -3  12      314.28      320.84     12.36 o 
   2  -3  12        6.35        7.21      1.53 o 
   3  -3  12       31.52       29.31      2.10 o 
  -4  -2  12       36.00       44.35      7.99 o 
  -3  -2  12       23.64       18.72      5.68 o 
  -2  -2  12      111.98      111.34     10.27 o 
  -1  -2  12       45.47       54.89      3.61 o 
   0  -2  12       60.95       65.10      3.29 o 
   1  -2  12       27.23       29.83      2.77 o 
   2  -2  12        0.67       -1.95      2.76 o 
   3  -2  12       41.38       47.25      2.96 o 
  -4  -1  12        7.46        9.67      4.60 o 
  -3  -1  12        0.66        1.70      3.27 o 
  -2  -1  12       10.17        8.42      1.79 o 
  -1  -1  12       23.34       22.97      2.27 o 
   0  -1  12       31.94       38.04      3.76 o 
   1  -1  12       53.75       61.49      4.27 o 
  -4   0  12        7.91       19.34      6.06 o 
  -3   0  12        0.17        2.46      3.98 o 
  -2   0  12        6.04       10.08      2.64 o 
  -1   0  12        0.67        1.44      1.73 o 
   0   0  12        7.98        9.90      2.86 o 
   1   0  12       86.88       96.40      4.04 o 
   2   0  12       55.24       58.87      7.18 o 
  -3   1  12       57.58       76.86      5.52 o 
  -2   1  12       90.50      106.59      5.86 o 
  -1   1  12       21.45       22.59      7.01 o 
   0   1  12       13.07       15.32      4.82 o 
   1   1  12       13.93       15.69      2.06 o 
  -3   2  12       28.21       36.75      4.81 o 
  -2   2  12       83.63       93.47      6.35 o 
  -1   2  12       72.10       82.06      7.29 o 
   0   2  12       26.04       24.72      2.41 o 
   0 -13  13        4.11        3.98      3.07 o 
   1 -13  13       62.08       54.23      5.14 o 
  -1 -12  13       12.09        9.96      3.43 o 
   0 -12  13       15.46       13.51      3.44 o 
   1 -12  13       12.33       10.32      3.35 o 
   2 -12  13      124.94      120.96      8.65 o 
  -2 -11  13       17.10       16.56      4.86 o 
  -1 -11  13      199.53      206.53      8.75 o 
   0 -11  13      209.49      216.42      8.59 o 
   1 -11  13        0.31       -0.04      2.71 o 
   2 -11  13       10.93        8.78      3.13 o 
   3 -11  13        0.03       -1.92      1.28 o 
  -3 -10  13       17.44        7.00      5.73 o 
  -2 -10  13        0.75        0.74      7.29 o 
  -1 -10  13        1.43       -1.12      2.39 o 
   0 -10  13       44.81       43.49      4.31 o 
   1 -10  13       58.47       56.70      4.80 o 
   2 -10  13       78.10       71.52      6.80 o 
   3 -10  13        2.22        1.65      1.43 o 
  -3  -9  13       10.40        3.35      3.27 o 
  -2  -9  13       49.15       49.82      5.13 o 
  -1  -9  13        8.38        6.16      2.14 o 
   0  -9  13      134.00      137.33      6.49 o 
   1  -9  13      348.79      326.89     14.77 o 
   2  -9  13      121.21      122.61      4.14 o 
   3  -9  13       60.93       65.99      3.34 o 
  -4  -8  13        0.12       -4.39      6.90 o 
  -3  -8  13        1.15        0.38      8.45 o 
  -2  -8  13        8.08        6.97      5.17 o 
  -1  -8  13       16.58       18.51      3.19 o 
   0  -8  13       71.05       77.56      4.54 o 
   2  -8  13      150.77      143.21      4.45 o 
   3  -8  13      299.89      314.07      7.27 o 
   4  -8  13       74.69       79.56      9.72 o 
  -4  -7  13       72.06       77.16     31.10 o 
  -3  -7  13        0.62       -0.18      8.45 o 
  -2  -7  13        0.74       -0.19      2.38 o 
  -1  -7  13        1.38       -2.03      3.09 o 
   0  -7  13       10.88       10.12      2.94 o 
   1  -7  13       10.19       10.62      2.46 o 
   3  -7  13       30.11       31.26      3.28 o 
   4  -7  13      136.93      132.19      7.77 o 
  -4  -6  13       13.35       11.98     10.88 o 
  -3  -6  13        2.65        8.73      5.83 o 
  -2  -6  13        8.92        7.45      2.63 o 
  -1  -6  13        5.92        7.29      4.19 o 
   0  -6  13       28.45       34.78      3.81 o 
   1  -6  13       14.25       12.73      3.35 o 
   2  -6  13       21.95       21.90      1.94 o 
   4  -6  13       52.32       53.64      5.31 o 
  -4  -5  13        2.29       -3.44      6.02 o 
  -3  -5  13        7.39        9.03      9.23 o 
  -2  -5  13        8.90       11.05      2.71 o 
  -1  -5  13       51.21       48.45      7.87 o 
   0  -5  13       21.32       20.35      2.29 o 
   1  -5  13       27.97       24.10      2.16 o 
  -4  -4  13       12.00        3.77      8.55 o 
  -3  -4  13       15.00       15.22      6.04 o 
  -2  -4  13        1.00        1.95      2.17 o 
  -1  -4  13      106.42      122.63      5.47 o 
   0  -4  13       74.23       91.76      4.01 o 
   1  -4  13       83.63       75.32      3.18 o 
   2  -4  13       72.69       77.37      3.35 o 
  -4  -3  13        0.18        0.70      4.57 o 
  -3  -3  13       21.04       18.96      6.22 o 
  -2  -3  13        1.11        1.63      2.26 o 
  -1  -3  13        8.77        9.72      1.84 o 
   0  -3  13      155.66      164.79      5.42 o 
   1  -3  13       55.73       54.50      2.84 o 
   2  -3  13       21.11       18.78      2.15 o 
  -4  -2  13       58.25       73.80     10.37 o 
  -3  -2  13       72.94       90.67     10.94 o 
  -2  -2  13        1.17        1.67      2.26 o 
  -1  -2  13        0.52       -0.35      1.42 o 
   0  -2  13       24.27       23.11      3.19 o 
   1  -2  13       52.87       59.06      3.00 o 
  -3  -1  13       35.04       60.97      9.31 o 
  -2  -1  13       18.55       20.75      3.16 o 
  -1  -1  13        0.13        1.18      1.94 o 
   0  -1  13       12.20       13.45      2.94 o 
   1  -1  13        9.56        9.92      1.93 o 
  -3   0  13        2.42        6.17      4.50 o 
  -2   0  13       13.48       17.99      3.14 o 
  -1   0  13       52.43       53.21      6.90 o 
   0   0  13       21.03       22.29      2.71 o 
   1   0  13        0.82        0.09      1.97 o 
  -2   1  13        2.44        4.07      3.80 o 
  -1   1  13        0.28        3.17      3.45 o 
   0   1  13      148.92      166.53      8.53 o 
   0 -12  14       71.39       72.66     11.18 o 
   1 -12  14       15.93       21.43      4.01 o 
  -1 -11  14      212.76      220.48      8.82 o 
   0 -11  14       78.72       84.73      5.84 o 
   1 -11  14       72.24       76.24      6.71 o 
   2 -11  14      133.70      142.14      7.08 o 
  -2 -10  14       17.39       17.77     14.67 o 
  -1 -10  14        7.50        8.63      2.98 o 
   0 -10  14       17.88       15.05      3.50 o 
   1 -10  14        1.12        4.28      3.04 o 
   2 -10  14       19.91       18.39      3.68 o 
  -2  -9  14        0.91       -1.81      7.48 o 
  -1  -9  14        3.42        0.93      2.02 o 
   0  -9  14      102.61      111.65      7.81 o 
   1  -9  14       99.40       99.12      8.16 o 
   2  -9  14       15.79       15.25      3.49 o 
   3  -9  14        0.02        0.28      1.90 o 
  -3  -8  14       18.53       15.05      5.33 o 
  -2  -8  14       28.69       25.19      7.48 o 
  -1  -8  14       11.97       10.92      3.19 o 
   0  -8  14       70.96       77.70      5.81 o 
   2  -8  14        0.54       -0.04      1.90 o 
   3  -8  14        0.00        0.02      2.92 o 
  -3  -7  14       33.05       25.41      7.77 o 
  -2  -7  14      135.60      139.95      7.72 o 
  -1  -7  14      189.18      204.52      7.66 o 
   0  -7  14        0.96        6.64      2.72 o 
   1  -7  14       14.71       12.10      2.46 o 
   3  -7  14       10.97       10.03      2.88 o 
  -3  -6  14        2.47        2.40      3.85 o 
  -2  -6  14       19.10       25.46      3.47 o 
  -1  -6  14       29.60       33.17      5.88 o 
   0  -6  14       81.50       86.38      5.17 o 
   1  -6  14        0.28        0.91      2.82 o 
   2  -6  14      153.22      156.10      4.27 o 
  -3  -5  14       30.14       32.53      7.52 o 
  -2  -5  14        0.28        3.92      2.50 o 
  -1  -5  14        3.05        1.51      2.34 o 
   0  -5  14       24.74       33.21      5.26 o 
   1  -5  14      123.30      131.33      4.28 o 
   2  -5  14      122.85      125.64      3.84 o 
  -3  -4  14        5.55        8.20      5.51 o 
  -2  -4  14        5.45        8.19      2.70 o 
  -1  -4  14        0.01       -0.54      2.24 o 
   0  -4  14        0.03        0.34      1.64 o 
   1  -4  14       10.35        8.75      4.47 o 
   2  -4  14       40.03       47.18      3.02 o 
  -3  -3  14       26.26       15.53      6.38 o 
  -2  -3  14        1.31        2.58      2.47 o 
  -1  -3  14        3.63        1.07      7.68 o 
   0  -3  14        0.85        0.36      1.80 o 
   1  -3  14        0.07        0.30      2.85 o 
  -2  -2  14        0.08       -1.82      2.92 o 
  -1  -2  14       89.63      120.69      8.75 o 
   0  -2  14       44.11       55.20      3.02 o 
   1  -2  14        2.38        8.16      3.50 o 
  -2  -1  14       14.88       18.33      8.55 o 
  -1  -1  14        1.50        5.59      2.67 o 
   0  -1  14       17.77       24.27      2.93 o 
   0 -10  15        1.55        1.79      3.04 o 
   1 -10  15        0.19        3.23      3.12 o 
  -1  -9  15       93.54      102.86      5.08 o 
   0  -9  15       39.94       44.30      5.13 o 
   1  -9  15        0.25       -2.55      2.66 o 
  -2  -8  15        2.82        0.95      3.47 o 
  -1  -8  15       57.08       74.52      6.76 o 
   0  -8  15      153.43      169.10      5.95 o 
   1  -8  15       97.35      100.43      6.17 o 
  -2  -7  15       14.34       15.40      4.03 o 
  -1  -7  15        0.98        0.31      2.76 o 
   0  -7  15       48.71       47.57      4.43 o 
   1  -7  15       93.37       98.55      5.83 o 
  -2  -6  15        0.49        0.19      3.89 o 
  -1  -6  15        1.30       -2.22      2.55 o 
  -2  -5  15       42.27       44.84     15.45 o 
  -1  -5  15        4.50        3.19      3.86 o 
   0  -5  15        0.01       -1.87      3.79 o 
  -1  -4  15        1.63        2.59      5.73 o 
   0  -4  15        5.58        9.23      4.92 o 
                                                 
